# Supplementary material for: PCB 153 Modulates Genes Involved in Proteasome and Neurodegeneration-Related Pathways in Differentiated SH-SY5Y Cells: A Transcriptomic Study
Source: Cells. 2026 Jan 23;15(3):217. doi: 10.3390/cells15030217 (PMC12896660; doi:10.3390/cells15030217)
Supplement: Supplementary file 1 [file cells-15-00217-s001.zip]

Archive with 7 entries (7 files):
- Figure  S2 .tif
- Figure S1.png
- Figure S3.tif
- Table S1.xlsx
- Table S2.xlsx
- Table S3.xlsx
- Figure S4.tif
