# Supplementary material for: PCB 153 Modulates Genes Involved in Proteasome and Neurodegeneration-Related Pathways in Differentiated SH-SY5Y Cells: A Transcriptomic Study
Source: Cells. 2026 Jan 23;15(3):217. doi: 10.3390/cells15030217 (PMC12896660; doi:10.3390/cells15030217)
Supplement: Supplementary file 1 [file cells-15-00217-s001.zip › Table S1.xlsx]

## Sheet: Supplementary table 1
Gene	baseMean	log2FoldChange	lfcSE	stat	pvalue	padj
A1BG-AS1	26.5334	0.493432	0.670206	0.73624	0.461585	0.752584
A2M-AS1	18.5479	-0.928632	0.815633	-1.13854	0.254894	0.559455
A3GALT2	2.54154	-0.0347146	0.873595	-0.0397377	0.968302	0.990795
AAAS	2135.58	-0.0178715	0.0719852	-0.248267	0.803928	0.933184
AACS	396.361	-0.174626	0.20257	-0.862055	0.388657	0.69396
AADAT	523.301	-0.0441179	0.134163	-0.328837	0.742279	0.907658
AAGAB	773.039	0.273062	0.17664	1.54587	0.122137	0.365769
AAK1	2675.88	0.112502	0.0660539	1.70318	0.0885344	0.301352
AAMDC	222.37	-0.169085	0.0967714	-1.74726	0.0805928	0.284617
AAMP	1129.09	-0.0220041	0.042815	-0.513935	0.607298	0.841107
AAR2	343.344	-0.348091	0.0785192	-4.4332	9.28e-06	0.000289023
AARS1	3309.88	0.220383	0.0566439	3.89067	0.0001	0.00205308
AARS2	1155.69	-0.207309	0.042546	-4.8726	1.1e-06	4.64e-05
AARSD1	11.8799	-0.134251	0.419762	-0.319825	0.749101	0.910809
AASDH	730.838	0.113126	0.12499	0.905078	0.365424	0.673254
AASDHPPT	595.418	0.0452763	0.178591	0.25352	0.799866	0.932162
AASS	30.0624	-0.0465767	0.521536	-0.0893068	0.928838	0.978721
AATF	740.746	-0.0980473	0.111901	-0.8762	0.380921	0.688041
AATK	173.003	-0.079803	0.10929	-0.730193	0.465272	0.756044
ABAT	1975.79	0.124203	0.0946472	1.31227	0.18943	0.474387
ABCA1	857.385	-0.448977	0.110759	-4.05363	5.04e-05	0.00118146
ABCA11P	12.0949	-1.63418	0.491172	-3.3271	0.00087755	0.0116776
ABCA12	2105.7	-0.390848	0.128109	-3.0509	0.0022816	0.0241346
ABCA2	2856.86	-0.0243493	0.128553	-0.18941	0.849771	0.948784
ABCA3	3870.59	0.0856776	0.0812752	1.05417	0.291807	0.600507
ABCA4	2.47302	1.54458	3.93152	0.392871	0.694415	0.887751
ABCA5	183.054	0.0489553	0.401353	0.121976	0.902918	0.968905
ABCA7	133.451	0.0249371	0.124476	0.200337	0.841217	0.945219
ABCB1	15091.9	0.569804	0.14095	4.04258	5.29e-05	0.00121514
ABCB10	536.253	-0.0721646	0.0621624	-1.1609	0.245681	0.54961
ABCB4	758.834	-0.185631	0.0523998	-3.54258	0.000396232	0.00620398
ABCB6	50.9933	-0.350838	0.204602	-1.71473	0.0863945	0.297081
ABCB7	1375.98	0.0487522	0.0386914	1.26003	0.207659	0.499456
ABCB8	513.115	0.0719377	0.0632531	1.1373	0.255414	0.559977
ABCB9	41.8734	-0.058795	0.37947	-0.15494	0.876869	0.958676
ABCC1	2712.08	0.0117009	0.0670286	0.174566	0.86142	0.953533
ABCC10	534.081	-0.160122	0.100422	-1.59449	0.110827	0.346094
ABCC11	2.78975	-1.18672	0.976708	-1.21502	0.22436	0.522306
ABCC2	30.1212	-0.311537	0.537608	-0.579488	0.56226	0.817275
ABCC4	250.846	-0.255176	0.0914374	-2.79071	0.00525921	0.0457225
ABCC5	1887.55	-0.153551	0.0332226	-4.62189	3.8e-06	0.000133335
ABCC6	12.7021	0.553966	0.713831	0.776046	0.437722	0.732591
ABCC6P2	2.44123	-2.9318	1.46621	-1.99958	0.0455452	0.197817
ABCC8	246.299	-0.810041	0.0962587	-8.41526	3.92e-17	1.51e-14
ABCD1	435.016	0.274434	0.130394	2.10466	0.0353211	0.167025
ABCD2	915.123	0.361256	0.140045	2.57958	0.00989215	0.0721229
ABCD3	3245.55	0.00731667	0.025214	0.290183	0.771676	0.9201
ABCD4	1193.86	-0.0924022	0.0417227	-2.21468	0.0267824	0.141567
ABCE1	1053.18	-0.0429623	0.0749309	-0.573359	0.566401	0.819762
ABCF1	3362.36	-0.0739683	0.0469916	-1.57408	0.11547	0.353569
ABCF2	4.99839	0.0607083	1.11089	0.0546483	0.956419	0.98826
ABCF3	1160.95	0.0603459	0.0421056	1.4332	0.1518	0.415322
ABCG1	296.158	-0.669146	0.0862489	-7.75831	8.61e-15	2.27e-12
ABCG4	22.8472	0.133162	0.302636	0.440008	0.659931	0.870695
ABHD1	29.1101	-0.0167931	0.266581	-0.0629944	0.949771	0.986288
ABHD10	398.358	-0.166049	0.0722031	-2.29975	0.0214624	0.12284
ABHD11	155.72	0.033197	0.421707	0.0787206	0.937255	0.981313
ABHD12	1182.9	0.126283	0.041756	3.02431	0.00249202	0.0258249
ABHD13	187.134	0.241936	0.344407	0.702471	0.482386	0.769229
ABHD14A	22.7153	-0.0178412	0.298689	-0.0597316	0.952369	0.987203
ABHD14B	42.0038	0.235795	0.327897	0.719112	0.472072	0.761459
ABHD15	7.24715	0.643357	0.550938	1.16775	0.242908	0.545492
ABHD16A	3.98731	0.813282	0.760367	1.06959	0.284803	0.591971
ABHD17A	744.523	-0.102519	0.160416	-0.639082	0.522769	0.796673
ABHD17B	272.372	0.0952938	0.0868146	1.09767	0.272348	0.58061
ABHD17C	42.2453	0.0621081	0.748193	0.0830108	0.933843	0.980207
ABHD18	212.171	-0.303485	0.218717	-1.38757	0.165268	0.43756
ABHD2	1375.11	-0.0719976	0.0388259	-1.85437	0.0636863	0.244569
ABHD3	73.6527	0.35007	0.579289	0.604309	0.545638	0.809069
ABHD4	71.3642	-0.00937226	0.169428	-0.0553171	0.955886	0.988104
ABHD5	863.378	0.0700869	0.0892856	0.784974	0.432469	0.728025
ABHD6	52.5707	-0.175036	0.198247	-0.882919	0.37728	0.685266
ABHD8	65.46	0.206624	0.17692	1.1679	0.242848	0.545492
ABI1	923.213	0.104606	0.0472627	2.21329	0.0268778	0.141918
ABI2	955.838	-0.0176521	0.0962557	-0.183388	0.854494	0.950394
ABI3BP	70.7849	-0.534878	0.1742	-3.07047	0.0021372	0.0230531
ABITRAM	96.4129	0.0817268	0.145552	0.561497	0.574459	0.820326
ABL1	1467.02	0.0265948	0.0374667	0.709827	0.477812	0.765842
ABL2	1225.59	-0.132568	0.0410967	-3.22576	0.0012564	0.0153663
ABLIM1	1065.7	-0.098683	0.0440246	-2.24154	0.0249909	0.135391
ABLIM2	42.8931	-0.221865	0.377239	-0.588129	0.556446	0.814298
ABLIM3	38.1752	-0.0722472	0.988606	-0.0730799	0.941743	0.983338
ABR	2814.86	-0.136645	0.0461775	-2.95912	0.00308521	0.0304363
ABRACL	12.9434	0.646407	1.12509	0.574538	0.565604	0.819666
ABRAXAS1	164.19	0.0943611	0.285152	0.330915	0.740709	0.907025
ABRAXAS2	555.209	0.132964	0.0609985	2.17979	0.0292732	0.150526
ABT1	67.6068	-0.763986	0.182408	-4.18835	2.81e-05	0.000736927
ABTB1	458.856	-0.0515965	0.134744	-0.382923	0.701777	0.890088
ABTB2	1073.46	0.650125	0.21456	3.03003	0.00244526	0.0254236
ABTB3	576.93	-0.432307	0.209948	-2.05912	0.039483	0.179886
ACAA1	525.59	0.0110889	0.1299	0.0853649	0.931971	0.979803
ACAA2	1123.91	0.323933	0.101872	3.17982	0.00147369	0.0172885
ACAA2P1	2.9284	1.03567	0.904256	1.14533	0.252071	0.555963
ACACA	6767.21	0.0835924	0.049061	1.70385	0.0884097	0.301084
ACACB	1585.43	-0.200029	0.0363158	-5.50806	3.63e-08	2.57e-06
ACAD10	790.432	-0.307999	0.121351	-2.53809	0.011146	0.0786534
ACAD11	3.30162	1.08326	1.81378	0.597238	0.550349	0.811248
ACAD8	641.672	0.0326041	0.124421	0.262047	0.793285	0.930344
ACAD9	2172.89	-0.131831	0.0910302	-1.44821	0.147559	0.408239
ACADM	2270.76	0.0271845	0.0969855	0.280294	0.779252	0.924393
ACADS	95.7263	-0.243131	0.148252	-1.63998	0.101008	0.327258
ACADSB	497.212	-0.31661	0.105218	-3.00909	0.00262028	0.0269247
ACADVL	6788.56	0.124046	0.0337364	3.67692	0.00023607	0.00415725
ACAP2	1265.95	0.128332	0.157431	0.815162	0.41498	0.715804
ACAP3	1133.7	-0.131178	0.0861122	-1.52334	0.127673	0.376683
ACAT1	1158.77	0.315395	0.0682366	4.62208	3.8e-06	0.000133335
ACAT2	590.669	0.198312	0.0843336	2.35152	0.0186967	0.111657
ACBD3	1571.69	0.128872	0.114584	1.1247	0.260717	0.566732
ACBD4	66.4204	0.0226443	0.177032	0.127911	0.898219	0.96742
ACBD5	2913.59	0.0413115	0.0266308	1.55127	0.120838	0.363018
ACBD6	2482.16	0.0532763	0.0288339	1.84769	0.0646467	0.247352
ACBD7	74.506	-0.508646	0.170916	-2.976	0.00292031	0.0291183
ACCS	207.072	-0.48871	0.238864	-2.04598	0.0407587	0.183269
ACCSL	35.4203	1.35664	0.265605	5.10774	3.26e-07	1.68e-05
ACD	444.849	-0.172779	0.0684777	-2.52315	0.011631	0.0811708
ACE	465.83	0.0999951	0.0664361	1.50513	0.13229	0.383924
ACER2	31.5313	0.0300927	0.438133	0.0686838	0.945241	0.984612
ACER3	240.838	-0.147331	0.0929054	-1.58581	0.112782	0.348788
ACHE	371.835	0.453106	0.0749269	6.04731	1.47e-09	1.44e-07
ACIN1	3150.73	-0.117979	0.0498821	-2.36516	0.0180223	0.109114
ACKR1	51.8761	0.367147	0.200297	1.83301	0.0668012	0.252484
ACLY	5428.84	0.183164	0.070598	2.59447	0.00947371	0.0700735
ACO1	390.256	0.0724484	0.0728113	0.995016	0.319728	0.629035
ACO2	1058.97	-0.0315781	0.111585	-0.282995	0.77718	0.923376
ACOT1	164.42	0.0974718	0.112259	0.868274	0.385244	0.690564
ACOT11	319.098	-0.0357052	0.132782	-0.2689	0.788007	0.928395
ACOT12	4.77051	1.3438	0.712039	1.88725	0.0591266	0.233874
ACOT13	75.4267	0.138235	0.267053	0.517632	0.604715	0.839554
ACOT2	438.8	-0.110608	0.18751	-0.589876	0.555274	0.814298
ACOT7	2142.52	0.284388	0.0966103	2.94366	0.0032436	0.0315269
ACOT8	104.529	0.0632601	0.141023	0.448579	0.653735	0.866563
ACOT9	461.75	0.0585565	0.143731	0.407404	0.683711	0.882485
ACOX1	2059.3	0.0158308	0.0316832	0.499661	0.617314	0.847708
ACOX3	380.087	-0.0522777	0.0739467	-0.706965	0.479588	0.767322
ACP1	788.375	-0.00609684	0.0512156	-0.119043	0.905242	0.970242
ACP2	423.631	0.1303	0.0698573	1.86523	0.0621493	0.241304
ACP6	215.969	-0.186718	0.0981631	-1.90212	0.0571551	0.228823
ACR	5.8891	0.865749	0.616386	1.40456	0.160153	0.429192
ACRBP	103.255	-0.192128	0.299485	-0.641529	0.521179	0.796267
ACSF2	82.2981	0.679475	0.475188	1.42991	0.152743	0.416678
ACSF3	573.18	-0.108087	0.160017	-0.675468	0.499379	0.780187
ACSL1	1026.11	-0.134381	0.103353	-1.30022	0.193526	0.480594
ACSL3	1323.09	0.297338	0.106491	2.79214	0.00523602	0.0456463
ACSL4	803.43	0.198031	0.10343	1.91463	0.0555395	0.224802
ACSL6	3.58212	0.0356746	0.746665	0.0477786	0.961893	0.990232
ACSM3	4.30294	2.55025	0.912439	2.79498	0.00519034	0.0454304
ACSS2	679.646	0.128566	0.0550653	2.33479	0.0195542	0.11536
ACTA1	8.26396	-0.71028	0.513752	-1.38253	0.166808	0.440144
ACTA2	197.243	-0.226253	0.249664	-0.906227	0.364815	0.672557
ACTA2-AS1	29.8624	-0.697558	0.428072	-1.62953	0.1032	0.331783
ACTB	101576	0.407766	0.151204	2.69678	0.00700128	0.0566914
ACTBP15	5.4492	-0.871216	0.660376	-1.31927	0.187078	0.470798
ACTBP2	5.01236	-0.186718	0.636168	-0.293504	0.769137	0.918388
ACTBP4	53.4263	0.00388779	0.195567	0.0198796	0.984139	0.995359
ACTBP7	47.3349	-0.0264945	0.208505	-0.127069	0.898886	0.967589
ACTC1	2.69842	2.22832	1.14055	1.95373	0.0507337	0.211857
ACTG1	33487.5	0.605308	0.204746	2.95638	0.00311271	0.0306313
ACTG1P1	28.5408	0.50516	0.270303	1.86886	0.0616421	0.239923
ACTG1P12	38.4706	0.369784	0.87136	0.424376	0.671292	0.876907
ACTG1P14	52.7957	-0.125761	0.419031	-0.300122	0.764084	0.91762
ACTG1P20	26.4076	-0.693678	0.289276	-2.39798	0.0164859	0.102523
ACTG1P24	9.80294	-0.878595	0.48419	-1.81457	0.0695903	0.25989
ACTG1P25	14.3925	0.451482	0.719841	0.627196	0.530531	0.801465
ACTG1P3	11.268	-0.254264	1.10508	-0.230087	0.818024	0.937317
ACTL6A	1877.25	0.204302	0.0331669	6.15983	7.28e-10	7.58e-08
ACTL6B	1042.37	0.136092	0.0444135	3.0642	0.00218254	0.0233681
ACTMAP	142.572	-0.146847	0.320369	-0.458369	0.646687	0.862504
ACTN1	2751.4	-0.0169958	0.0273768	-0.620811	0.534724	0.802808
ACTN2	70.8481	-0.735155	0.177447	-4.14296	3.43e-05	0.000862312
ACTN4	3346.52	-0.156065	0.0249147	-6.26395	3.75e-10	4.24e-08
ACTR10	1092.44	0.123461	0.0849464	1.4534	0.146113	0.406302
ACTR1A	1958.11	0.298224	0.0531559	5.61038	2.02e-08	1.52e-06
ACTR1B	632.71	0.0560666	0.100092	0.560149	0.575378	0.820791
ACTR2	3294.11	0.210068	0.0371978	5.64731	1.63e-08	1.26e-06
ACTR3	2102.54	0.335816	0.0313943	10.6967	1.05e-26	9.26e-24
ACTR3B	783.68	-0.0582359	0.128887	-0.451836	0.651387	0.865197
ACTR3C	32.5258	-0.275723	0.254022	-1.08543	0.277732	0.585775
ACTR5	355.462	-0.352477	0.164512	-2.14256	0.0321481	0.159821
ACTR6	649.806	0.0496818	0.056479	0.879651	0.379048	0.686708
ACTR8	900.647	-0.0332266	0.183681	-0.180893	0.856451	0.950985
ACTRT3	15.9356	-0.772269	1.02478	-0.753594	0.451093	0.742546
ACVR1	936.482	0.14136	0.159829	0.884448	0.376455	0.684767
ACVR1B	604.077	-0.13559	0.0586028	-2.31371	0.0206838	0.119465
ACVR2A	648.561	-0.0649614	0.0565976	-1.14778	0.251061	0.555138
ACVR2B	4414.83	-0.251188	0.0386043	-6.50675	7.68e-11	1e-08
ACVRL1	146.3	0.429495	0.11918	3.60376	0.000313641	0.00515049
ACY1	8.62123	-0.897211	0.525299	-1.708	0.0876361	0.299773
ACYP1	370.455	-0.314166	0.228237	-1.37649	0.16867	0.442544
ACYP2	22.0097	-0.117333	0.816716	-0.143665	0.885765	0.963111
ADA	86.6565	-0.411349	0.157363	-2.61401	0.00894865	0.0673234
ADA2	2.72215	-2.09361	1.1175	-1.87346	0.0610042	0.238026
ADAL	151.919	-0.0048799	0.116259	-0.0419744	0.966519	0.990795
ADAM10	3957.09	0.216233	0.0987301	2.19014	0.0285141	0.147892
ADAM11	40.753	0.105835	0.22483	0.470736	0.63783	0.858656
ADAM12	1309.55	0.311628	0.0397785	7.83408	4.72e-15	1.41e-12
ADAM15	835.141	-0.131193	0.101924	-1.28717	0.198036	0.486521
ADAM17	2829.44	0.0688376	0.104166	0.660847	0.50871	0.786652
ADAM19	235.26	0.609699	0.279802	2.17904	0.0293288	0.150668
ADAM20	37.0577	-0.124352	0.238951	-0.520408	0.602779	0.83812
ADAM20P1	10.1993	-0.26918	0.457337	-0.588581	0.556142	0.814298
ADAM21	54.9045	0.146952	0.537971	0.273159	0.784731	0.926583
ADAM22	6950.4	0.0910478	0.148817	0.611809	0.540664	0.806256
ADAM23	1412.66	0.319795	0.271318	1.17867	0.238529	0.541361
ADAM29	29.7539	-0.326896	0.267179	-1.22351	0.221138	0.519086
ADAM32	24.2941	0.0960622	0.565654	0.169825	0.865148	0.954808
ADAM3B	20.2065	0.13996	0.847572	0.165131	0.868841	0.955882
ADAM8	22.236	-0.309294	0.53779	-0.575119	0.565211	0.819571
ADAM9	1174.03	0.0190423	0.0419099	0.454363	0.649568	0.864169
ADAMTS1	2140.89	-0.671575	0.161125	-4.16805	3.07e-05	0.000792338
ADAMTS10	813.352	-0.100159	0.105274	-0.951413	0.341395	0.64989
ADAMTS12	2.58144	-0.0347146	0.873595	-0.0397377	0.968302	0.990795
ADAMTS13	1301.34	-0.155156	0.0399922	-3.87965	0.000104608	0.00212085
ADAMTS14	245.826	0.0881985	0.176162	0.500667	0.616605	0.847397
ADAMTS16	11.1525	-1.52707	1.25112	-1.22056	0.222253	0.520682
ADAMTS17	99.4321	-0.952742	0.329773	-2.88908	0.00386367	0.0360472
ADAMTS2	276.585	0.900384	0.2406	3.74224	0.000182386	0.00335406
ADAMTS20	7.31568	-0.79194	1.11918	-0.707608	0.479189	0.766922
ADAMTS3	56.7342	0.62709	0.364837	1.71882	0.0856463	0.295272
ADAMTS4	68.3983	0.643357	0.176442	3.64629	0.000266054	0.00453878
ADAMTS5	27.3332	-0.52911	0.280841	-1.88402	0.0595619	0.234891
ADAMTS6	97.2066	-0.544525	0.524567	-1.03805	0.299248	0.608345
ADAMTS7	589.353	0.265667	0.23955	1.10902	0.26742	0.574823
ADAMTS9	25503	0.0792635	0.0606168	1.30762	0.191004	0.4765
ADAMTSL1	7.87284	-0.393169	0.513978	-0.764952	0.4443	0.737774
ADAMTSL2	325.138	0.141095	0.214621	0.657414	0.510915	0.788177
ADAMTSL4	13.7303	0.597553	0.392256	1.52338	0.127665	0.376683
ADAMTSL4-AS1	2.37092	-0.994072	0.995553	-0.998512	0.318031	0.627625
ADAMTSL4-AS2	29.6999	-0.550828	0.426295	-1.29213	0.196313	0.484493
ADAP2	6.51144	-0.537215	0.574952	-0.934364	0.350116	0.659218
ADAR	11387.9	0.0567466	0.0134632	4.21496	2.5e-05	0.000675338
ADARB1	136.329	-0.177673	0.12336	-1.44029	0.149786	0.412061
ADARB2	54.3953	-2.41241	0.892885	-2.70182	0.00689615	0.0559547
ADAT1	1161.99	-0.052227	0.0422198	-1.23703	0.216077	0.511452
ADAT2	60.7679	-0.450977	0.33187	-1.3589	0.174179	0.450946
ADAT3	17.1361	0.431853	0.343285	1.258	0.208392	0.500304
ADCK1	69.8944	0.125958	0.171931	0.732607	0.463798	0.754642
ADCK2	350.888	0.00182965	0.0768877	0.0237964	0.981015	0.994375
ADCK5	40.3062	0.166402	0.53752	0.309573	0.756885	0.913872
ADCY1	1830.52	0.0107385	0.0836966	0.128303	0.89791	0.967403
ADCY10	9.88589	1.17174	0.493315	2.37523	0.0175381	0.107154
ADCY10P1	5.65119	0.606831	0.606829	1	0.317309	0.627625
ADCY3	767.885	-0.0690614	0.0871874	-0.792104	0.4283	0.724077
ADCY5	171.752	0.111465	0.229452	0.485789	0.627117	0.852165
ADCY6	1478.17	-0.0592162	0.0749125	-0.790471	0.429253	0.724778
ADCY7	471.714	-0.0803632	0.122738	-0.654756	0.512625	0.78966
ADCY9	96.7541	-0.238134	0.317099	-0.750977	0.452666	0.743505
ADCYAP1R1	311.996	-0.840036	0.366916	-2.28945	0.022053	0.124742
ADD1	4665.39	0.183429	0.0435335	4.2135	2.51e-05	0.000676232
ADD2	757.871	-0.147742	0.0893797	-1.65297	0.0983361	0.321121
ADD3	3912.72	0.197121	0.0806609	2.44382	0.0145326	0.0941105
ADD3-AS1	7.0577	2.03567	0.667838	3.04816	0.00230249	0.0243231
ADGRA2	249.791	-0.389594	0.0922441	-4.22351	2.41e-05	0.000653561
ADGRA3	2160.91	-0.0450375	0.0309567	-1.45485	0.14571	0.405535
ADGRB1	377.301	0.22411	0.228104	0.982494	0.325857	0.634628
ADGRB2	1207.32	-0.0520564	0.0413558	-1.25874	0.208123	0.499963
ADGRB3	2457.25	-0.0916126	0.145386	-0.630131	0.528609	0.800741
ADGRE5	28.7338	-0.193914	0.269616	-0.719222	0.472004	0.761427
ADGRF3	8.45071	-1.09361	0.539807	-2.02592	0.0427725	0.189416
ADGRG1	24.4326	-0.78626	0.927728	-0.847512	0.39671	0.701227
ADGRG2	10.8234	0.384647	0.870875	0.441679	0.658722	0.87023
ADGRL1	1252.22	-0.194572	0.088062	-2.20949	0.0271404	0.14286
ADGRL1-AS1	9.5916	-0.356643	0.465628	-0.76594	0.443712	0.737065
ADGRL2	9671	-0.0445618	0.180256	-0.247214	0.804743	0.933184
ADGRL3	109.315	-1.54367	0.31059	-4.97013	6.69e-07	3.05e-05
ADGRV1	4997.45	-0.228124	0.140567	-1.62288	0.104615	0.33415
ADH5	1474.36	0.11395	0.0540945	2.1065	0.0351608	0.166708
ADH5P3	29.4585	-0.943342	0.723786	-1.30334	0.192457	0.478767
ADHFE1	11.3798	-0.0232192	0.427045	-0.0543718	0.956639	0.98826
ADI1	268.502	0.237686	0.208693	1.13893	0.254734	0.55934
ADIPOR1	507.025	0.029102	0.126414	0.230211	0.817928	0.937317
ADIPOR2	314.871	0.0595905	0.194678	0.306097	0.759531	0.915343
ADISSP	97.2479	-0.202087	0.383526	-0.526919	0.59825	0.835762
ADK	806.403	-0.0379391	0.0505805	-0.750073	0.453211	0.743678
ADM	37.5984	0.0535843	0.59447	0.0901379	0.928178	0.978721
ADNP	7264.69	-0.0576596	0.0462278	-1.24729	0.21229	0.506205
ADNP2	857.75	0.0593563	0.155562	0.38156	0.702788	0.890088
ADO	54.48	-0.0466877	0.194975	-0.239455	0.810753	0.934656
ADORA1	2.63017	-1.18672	0.976708	-1.21502	0.22436	0.522306
ADPGK	340.665	0.000435147	0.179339	0.00242639	0.998064	0.998948
ADPRH	10.333	-0.245612	0.445967	-0.55074	0.581812	0.826145
ADPRHL1	49.0035	-0.224853	0.207068	-1.08589	0.277527	0.585775
ADPRM	141.161	0.0309363	0.121033	0.255603	0.798257	0.931474
ADPRS	317.019	-0.284938	0.157009	-1.81479	0.0695562	0.25989
ADRA2C	63.9294	0.216941	0.362748	0.598048	0.549808	0.811248
ADRB2	4.65747	-0.29568	1.20059	-0.246278	0.805467	0.933299
ADRM1	439.099	0.157715	0.156622	1.00698	0.313945	0.624808
ADSL	183.89	0.0364298	0.228858	0.159181	0.873527	0.95691
ADSS1	167.315	0.357217	0.111418	3.20611	0.00134542	0.0161035
ADSS2	1147.55	-0.0359812	0.0638945	-0.563135	0.573343	0.820326
AEBP1	1421.69	0.115688	0.178074	0.649665	0.515909	0.79235
AEBP2	621.827	-0.0403838	0.0577279	-0.699554	0.484206	0.770888
AEN	192.052	0.0719985	0.103732	0.694085	0.487629	0.773224
AFAP1	1325.19	0.231043	0.131063	1.76284	0.0779278	0.279571
AFAP1L1	112.756	0.452692	0.136279	3.32181	0.000894359	0.011796
AFAP1L2	36.4996	0.193065	0.398822	0.484089	0.628323	0.852741
AFDN	4390.54	-0.0954039	0.0609294	-1.56581	0.117393	0.35719
AFDN-DT	5.18536	-0.0578087	2.34972	-0.0246024	0.980372	0.994228
AFF1	530.566	0.0677359	0.113065	0.599087	0.549115	0.810803
AFF3	1337.5	0.00246295	0.0393312	0.0626208	0.950068	0.986288
AFF4	4921.26	0.0897475	0.0402216	2.23133	0.0256594	0.137645
AFG1L	166.896	0.0920344	0.110936	0.829614	0.406757	0.709117
AFG2A	1054.61	-0.193834	0.144866	-1.33802	0.180889	0.46015
AFG2B	199.6	-0.229971	0.102098	-2.25245	0.0242937	0.133073
AFG3L1P	109.107	-0.0661436	0.209821	-0.315238	0.752581	0.911769
AFG3L2	1392.85	0.0727423	0.0385281	1.88803	0.0590214	0.233714
AFMID	249.488	-0.161022	0.0914382	-1.76099	0.0782403	0.280044
AFTPH	1009.65	0.0957264	0.0451431	2.12051	0.0339631	0.164398
AGA	434.46	0.362505	0.0691873	5.23947	1.61e-07	9.36e-06
AGAP1	3942.65	-0.136238	0.0329784	-4.13113	3.61e-05	0.000894758
AGAP10P	82.2133	0.0899912	0.158063	0.569337	0.569127	0.820326
AGAP12P	176.364	0.220214	0.108135	2.03647	0.0417028	0.186296
AGAP13P	1173.91	-0.175293	0.0421212	-4.16162	3.16e-05	0.000808614
AGAP14P	229.337	0.100602	0.202102	0.497776	0.618642	0.848983
AGAP2	1667.53	0.173426	0.124928	1.3882	0.165075	0.437209
AGAP3	1673.1	-0.0717402	0.0662003	-1.08368	0.278505	0.586324
AGAP4	1539.35	-0.239297	0.0736614	-3.24862	0.00115968	0.0144745
AGAP5	28.3748	0.327855	0.268061	1.22306	0.221307	0.519404
AGAP6	145.565	-0.489537	0.121158	-4.0405	5.33e-05	0.00122241
AGAP7P	1351.41	-0.0826818	0.0641466	-1.28895	0.197415	0.48575
AGAP9	3106.17	-0.181988	0.0370259	-4.91517	8.87e-07	3.89e-05
AGBL2	38.2722	-0.741009	0.874078	-0.847761	0.396571	0.701183
AGBL3	58.5442	-0.286254	0.190014	-1.50649	0.131942	0.383414
AGBL4	56.4447	-0.0905561	0.636023	-0.142379	0.886781	0.963384
AGBL5	839.195	0.0623243	0.107112	0.58186	0.560661	0.816869
AGER	106.954	-0.427565	0.140646	-3.04001	0.00236574	0.0248253
AGFG1	1507.48	0.0858805	0.125818	0.682578	0.494874	0.777385
AGFG2	150.832	-0.0573529	0.117592	-0.487728	0.625743	0.851592
AGGF1	276.996	0.0360249	0.138805	0.259535	0.795222	0.930427
AGGF1P2	5.46692	0.928759	0.648287	1.43264	0.151962	0.415407
AGK	975.618	0.151984	0.0460312	3.30176	0.000960796	0.0125157
AGL	2609.83	0.0652861	0.0719356	0.907564	0.364109	0.671742
AGMAT	3.06641	1.03567	0.904256	1.14533	0.252071	0.555963
2001-08-01	1028.53	-0.244596	0.0451412	-5.41845	6.01e-08	3.99e-06
2002-08-01	986.504	-0.137257	0.0458573	-2.99313	0.00276132	0.0278848
2003-08-01	1437.81	-0.141386	0.165001	-0.856878	0.391512	0.696286
2004-08-01	852.224	-0.126959	0.0851176	-1.49157	0.135813	0.390145
AGPAT1	1085.48	0.00552078	0.0436338	0.126525	0.899316	0.967589
AGPAT2	62.3359	0.270069	0.755501	0.35747	0.72074	0.898277
AGPAT3	535.514	0.0264177	0.10995	0.240271	0.81012	0.934656
AGPAT4	286.914	-0.0198143	0.163469	-0.121212	0.903523	0.969423
AGPAT5	707.366	0.0663424	0.0539353	1.23004	0.218684	0.515236
AGPS	4460.68	0.14077	0.0435968	3.22892	0.00124261	0.0152567
AGRN	1661.38	-0.0947252	0.0663611	-1.42742	0.153459	0.417959
AGTPBP1	6740.24	0.251824	0.060995	4.1286	3.65e-05	0.000901857
AGTR1	4.59321	-0.693472	0.90927	-0.762669	0.445661	0.738346
AGTRAP	67.4152	0.55267	0.177368	3.11595	0.00183353	0.0205642
AHCTF1	5257.55	-0.0139416	0.0884889	-0.157552	0.87481	0.957558
AHCTF1P1	40.772	-0.400579	0.560947	-0.714113	0.475157	0.763943
AHCY	2673.66	-0.0881137	0.0278459	-3.16433	0.00155441	0.0180746
AHCYL1	1580.92	-0.0155749	0.0690398	-0.225593	0.821518	0.93855
AHCYL2	677.946	-0.224702	0.123977	-1.81245	0.0699161	0.260268
AHDC1	219.919	-0.115709	0.279224	-0.414397	0.678583	0.880496
AHI1	1743.77	-0.0354866	0.0724275	-0.489961	0.624162	0.850843
AHI1-DT	4.45122	-2.85914	1.07848	-2.65109	0.00802325	0.0621959
AHNAK	18319.1	0.575486	0.279818	2.05665	0.0397203	0.180319
AHNAK2	1928.25	0.143649	0.0327438	4.38706	1.15e-05	0.000345426
AHSA1	2944.08	-0.0747528	0.0265156	-2.8192	0.00481428	0.0429
AHSA2P	867.413	-0.12067	0.174079	-0.693187	0.488192	0.77363
AIDA	795.232	0.276218	0.0510701	5.4086	6.35e-08	4.17e-06
AIF1L	167.409	0.308526	0.317265	0.972456	0.330824	0.637239
AIFM1	1212.54	0.282494	0.0869809	3.24777	0.00116314	0.0144947
AIFM2	76.9573	0.567121	0.165545	3.42578	0.000613036	0.00878925
AIFM3	3.17245	0.212401	2.24814	0.0944786	0.924729	0.977356
AIG1	559.721	0.246225	0.0607498	4.05311	5.05e-05	0.00118235
AIMP1	531.384	0.214811	0.0624324	3.4407	0.00058022	0.00842959
AIMP2	299.864	0.0452138	0.0829451	0.545105	0.585682	0.8277
AIP	852.124	0.0697326	0.199597	0.349367	0.726814	0.900841
AIRIM	77.7105	-0.128473	0.1633	-0.786729	0.431441	0.726972
AJAP1	197.719	0.117191	0.240358	0.487567	0.625857	0.851673
AJM1	50.2864	-0.399733	0.298366	-1.33974	0.180331	0.459626
AJUBA	10.5825	0.565354	0.443023	1.27613	0.20191	0.492207
AK1	6.53187	0.121404	0.555675	0.218481	0.827054	0.940821
AK2	10145.5	-0.117776	0.021666	-5.43599	5.45e-08	3.67e-06
AK2P2	8.27501	-0.440562	1.09768	-0.401359	0.688156	0.884599
AK3	866.509	0.0550041	0.048742	1.12847	0.25912	0.564801
AK3P3	3.3618	-3.46231	1.44174	-2.40149	0.0163284	0.101781
AK4	13.7212	0.658822	0.603501	1.09167	0.274979	0.583224
AK4P1	10.7267	0.784713	0.453529	1.73024	0.0835876	0.291066
AK4P3	10.6535	-0.491572	0.443585	-1.10818	0.267784	0.575294
AK5	4.29186	-2.09361	0.912439	-2.29452	0.0217609	0.123734
AK6	89.6695	0.348949	0.152418	2.28942	0.0220551	0.124742
AK7	143.125	0.277901	0.119621	2.32318	0.0201694	0.117828
AK8	54.9038	-0.30828	0.196571	-1.56829	0.116814	0.355934
AK9	339.896	-0.0290715	0.211086	-0.137723	0.890459	0.964872
AKAP1	1003.01	-0.23762	0.127983	-1.85666	0.0633598	0.243694
AKAP10	765.714	-0.168279	0.109759	-1.53318	0.125232	0.3724
AKAP11	2208.3	0.0372282	0.0305634	1.21807	0.223198	0.521521
AKAP12	2372.37	0.246319	0.0646353	3.81091	0.000138455	0.00267015
AKAP13	3338.69	0.00377356	0.091972	0.0410294	0.967272	0.990795
AKAP5	36.3625	0.348614	0.240658	1.44858	0.147454	0.408169
AKAP6	1720.05	-0.163622	0.138513	-1.18127	0.237494	0.540472
AKAP7	29.5357	0.0428647	0.392477	0.109216	0.913031	0.973416
AKAP8	547.606	-0.109048	0.106637	-1.02261	0.306491	0.617038
AKAP8L	1669.2	0.0908497	0.0815667	1.11381	0.265361	0.572342
AKAP9	11896.6	-0.0057339	0.0818323	-0.0700689	0.944139	0.98409
AKIP1	69.1789	0.220413	0.27892	0.790239	0.429388	0.724845
AKIRIN1	310.667	0.109648	0.176443	0.621436	0.534313	0.802662
AKIRIN2	300.34	0.0344092	0.0827274	0.415935	0.677458	0.880009
AKNA	113.634	-0.451744	0.136662	-3.30556	0.000947861	0.0123675
AKNAD1	14.6656	0.717479	0.679472	1.05594	0.290997	0.599509
AKR1A1	639.473	0.00678654	0.056787	0.119509	0.904872	0.970146
AKR1B1	5775.57	-0.0769448	0.0290753	-2.6464	0.00813537	0.0628188
AKR1B1P1	5.04067	-1.85914	0.801732	-2.31891	0.0204001	0.118737
AKR1B1P3	3.77313	-2.67857	1.08602	-2.46641	0.0136475	0.0901928
AKR1C1	91.1255	0.180307	0.212452	0.848698	0.396049	0.700808
AKR1C3	22.1467	0.863563	0.53023	1.62866	0.103385	0.331783
AKR1E2	194.925	-0.261757	0.269334	-0.971868	0.331116	0.637559
AKR7A2	834.731	0.0398928	0.0496702	0.803153	0.421886	0.72
AKR7A3	47.0426	-0.25201	0.210036	-1.19984	0.230201	0.530981
AKR7L	30.9088	-0.209585	0.437597	-0.478944	0.631978	0.854869
AKT1	3444.04	0.0991174	0.0987473	1.00375	0.3155	0.626484
AKT1S1	139.918	0.00924999	0.227105	0.04073	0.967511	0.990795
AKT2	2084.28	-0.0689027	0.0525801	-1.31043	0.19005	0.475438
AKT3	3924.25	0.0889274	0.0498447	1.78409	0.0744089	0.271317
AKTIP	338.743	-0.118928	0.0780659	-1.52343	0.12765	0.376683
ALAD	301.302	-0.184712	0.253194	-0.729527	0.46568	0.756472
ALAS1	375.769	-0.152191	0.0743361	-2.04733	0.0406256	0.183035
ALCAM	2598.59	0.492615	0.0656484	7.50384	6.2e-14	1.34e-11
ALDH16A1	164.576	0.046116	0.11203	0.411641	0.680603	0.880918
ALDH18A1	1842.4	-0.113153	0.0335225	-3.37544	0.000736985	0.0101788
ALDH1A2	18.76	0.733555	0.338297	2.16838	0.0301301	0.152913
ALDH1A3	70.2644	1.09203	0.305886	3.57007	0.00035689	0.00570086
ALDH1A3-AS1	15.4459	-0.738514	0.378169	-1.95287	0.0508352	0.212036
ALDH1B1	229.094	-0.139597	0.267553	-0.521756	0.60184	0.83775
ALDH1L2	186.66	0.594242	0.196543	3.02347	0.00249891	0.0258625
ALDH2	234.059	0.269524	0.295167	0.913122	0.361178	0.670123
ALDH3A2	1157.03	-0.0069726	0.0632917	-0.110166	0.912278	0.973175
ALDH4A1	98.9383	0.166787	0.260611	0.639983	0.522184	0.796478
ALDH5A1	581.614	0.191576	0.0594502	3.22247	0.00127092	0.015496
ALDH6A1	697.429	-0.11064	0.076496	-1.44635	0.148079	0.409106
ALDH7A1	2150.24	-0.0844835	0.0933403	-0.905112	0.365406	0.673254
ALDH7A1P1	16.4275	0.670589	1.02755	0.652611	0.514007	0.790736
ALDH8A1	2.99725	0.491354	0.873594	0.562451	0.573809	0.820326
ALDH9A1	652.801	0.0487272	0.11617	0.419449	0.674888	0.878759
ALDOA	65.6839	0.131711	0.251293	0.524134	0.600185	0.837125
ALDOC	199.86	0.529899	0.102765	5.15643	2.52e-07	1.37e-05
ALG1	683.902	-0.00166249	0.0550374	-0.0302065	0.975902	0.991917
ALG10	708.517	-0.200542	0.230748	-0.869097	0.384794	0.690088
ALG10B	518.034	-0.0743235	0.160391	-0.463389	0.643085	0.861114
ALG11	393.337	0.0538106	0.132721	0.40544	0.685154	0.883291
ALG12	409.01	0.0263604	0.0709928	0.37131	0.710406	0.893275
ALG13	1083.18	0.0687684	0.0435706	1.57832	0.114492	0.35225
ALG14	77.5691	-0.155009	0.163235	-0.94961	0.34231	0.651092
ALG1L10P	9.83899	0.170926	0.887727	0.192544	0.847316	0.947628
ALG1L11P	16.4092	-0.723189	0.650989	-1.11091	0.266608	0.573858
ALG1L12P	9.04204	-0.549288	0.485173	-1.13215	0.257572	0.562214
ALG1L6P	3.90106	-0.508646	0.745004	-0.682742	0.49477	0.777353
ALG1L9P	27.32	-0.441532	0.277557	-1.59078	0.111659	0.347798
ALG2	485.414	0.0928179	0.156158	0.594383	0.552256	0.812709
ALG3	420.594	-0.164737	0.0701992	-2.3467	0.0189403	0.112814
ALG5	733.17	0.196182	0.0530112	3.70077	0.000214943	0.00385824
ALG6	553.481	-0.0244551	0.126047	-0.194015	0.846164	0.947248
ALG8	1747.19	-0.047237	0.0343999	-1.37317	0.169698	0.444306
ALG9	38.8662	0.271205	0.558285	0.485783	0.627121	0.852165
ALK	27992.4	-0.272698	0.124922	-2.18294	0.0290401	0.14959
ALKBH1	142.359	0.107605	0.120539	0.8927	0.372018	0.680577
ALKBH2	147.531	-0.424447	0.351313	-1.20818	0.22698	0.526081
ALKBH3	207.287	0.228319	0.100033	2.28244	0.0224634	0.12622
ALKBH4	85.7291	-0.784249	0.163786	-4.78825	1.68e-06	6.75e-05
ALKBH5	615.823	0.0706935	0.0578868	1.22124	0.221996	0.520416
ALKBH6	8.6402	-0.186718	0.492774	-0.378912	0.704753	0.891027
ALKBH7	99.1428	0.245364	0.20863	1.17607	0.239566	0.542529
ALKBH8	356.915	0.534718	0.129069	4.14287	3.43e-05	0.000862312
ALLC	10.6318	-0.672145	0.461619	-1.45606	0.145377	0.404822
ALMS1	12516.6	-0.194985	0.121753	-1.60147	0.109272	0.342659
ALMS1P1	111.111	-0.319581	0.138019	-2.31549	0.0205863	0.119465
ALOX12B	4.17061	-1.99407	0.917854	-2.17254	0.0298153	0.151999
ALPK2	5.38974	-0.271955	1.48074	-0.183662	0.854279	0.950394
ALPK3	22.0912	-0.326045	0.571681	-0.570328	0.568455	0.820326
ALPL	10.9635	-0.553074	0.688505	-0.803297	0.421803	0.719956
ALS2	2433.67	0.135969	0.0291413	4.66586	3.07e-06	0.000111725
ALS2CL	20.0383	0.664419	0.326288	2.03629	0.0417208	0.186324
ALX1	25.8089	-0.309868	0.704635	-0.439758	0.660113	0.870789
ALYREF	888.835	0.00791479	0.0482707	0.163967	0.869757	0.956424
AMBRA1	1247.3	-0.032703	0.121008	-0.270255	0.786964	0.927835
AMD1	592.774	0.0588195	0.0589628	0.997571	0.318487	0.627827
AMD1P3	2.41082	-0.994072	0.995553	-0.998512	0.318031	0.627625
AMDHD1	35.8088	0.374579	0.520374	0.719826	0.471632	0.761061
AMDHD2	184.746	0.00214592	0.274953	0.00780469	0.993773	0.996834
AMER1	619.459	-0.0578324	0.0577729	-1.00103	0.316812	0.627451
AMER3	108.86	-0.286254	0.139432	-2.05299	0.0400731	0.181476
AMFR	1339.12	0.140534	0.039193	3.58568	0.000336199	0.00544739
AMH	603.348	-0.402057	0.170479	-2.35839	0.0183542	0.110278
AMHR2	4.55729	2.45071	0.917854	2.67004	0.00758414	0.0598183
AMIGO1	34.0146	-0.410244	0.462332	-0.887338	0.374897	0.6831
AMMECR1	42.7331	0.178279	0.219405	0.812555	0.416473	0.71623
AMMECR1L	722.756	0.113137	0.107747	1.05002	0.293709	0.602585
AMN1	177.206	0.0792895	0.107901	0.734838	0.462438	0.753296
AMOT	389.627	0.0707754	0.150905	0.469007	0.639064	0.858789
AMOTL1	1988.81	0.101261	0.0321569	3.14898	0.00163841	0.0187753
AMOTL2	347.859	-0.215147	0.0773949	-2.77986	0.00543829	0.0468671
AMPD2	928.8	-0.218833	0.206381	-1.06034	0.288991	0.59717
AMPD3	149.706	0.285843	0.117623	2.43016	0.0150922	0.0967385
AMT	5.65879	0.758834	0.625594	1.21298	0.225137	0.523884
AMY2B	464.329	-0.217507	0.221118	-0.983671	0.325277	0.634584
AMZ2	912.355	0.0231035	0.0476202	0.485161	0.627562	0.852282
AMZ2P1	215.079	-0.0990663	0.154492	-0.641239	0.521367	0.796267
ANAPC1	2267.76	-0.247882	0.0930945	-2.66269	0.00775184	0.0608074
ANAPC10	106.892	0.011226	0.198096	0.0566697	0.954808	0.987794
ANAPC10P1	11.7986	-0.0798027	0.423279	-0.188534	0.850458	0.949175
ANAPC11	132.954	0.125804	0.124825	1.00784	0.313529	0.624453
ANAPC13	303.501	0.0820387	0.0825795	0.993451	0.32049	0.629656
ANAPC15	487.953	0.0509231	0.141663	0.359466	0.719246	0.897653
ANAPC16	244.003	0.0647763	0.130484	0.496433	0.619589	0.849578
ANAPC1P1	2.70996	-1.18672	0.976708	-1.21502	0.22436	0.522306
ANAPC1P2	345.762	-0.248435	0.210966	-1.1776	0.238954	0.541689
ANAPC2	331.088	-0.0152367	0.176542	-0.0863067	0.931223	0.979336
ANAPC4	727.76	-0.191412	0.14899	-1.28473	0.198885	0.487663
ANAPC5	1792.33	-0.19607	0.0341536	-5.74082	9.42e-09	7.72e-07
ANAPC7	622.871	-0.0262825	0.107689	-0.244059	0.807185	0.93376
ANGEL1	160.837	-0.495894	0.115608	-4.28946	1.79e-05	0.000510346
ANGEL2	1099.52	-0.0467774	0.0794908	-0.588464	0.556221	0.814298
ANGPT1	40.4948	0.497926	0.228394	2.18012	0.0292486	0.150467
ANGPT2	88.9793	0.228319	0.152498	1.4972	0.134342	0.387512
ANGPTL2	107.351	-0.315771	0.140008	-2.25537	0.0241101	0.132388
ANGPTL4	100.554	0.349386	0.502246	0.695648	0.48665	0.772446
ANGPTL6	3.48255	0.420965	0.746665	0.563793	0.572895	0.820326
ANK1	1034.72	-0.220215	0.0449123	-4.90322	9.43e-07	4.08e-05
ANK2	13418	0.0452008	0.0222165	2.03456	0.0418956	0.186946
ANK3	217.286	-0.341923	0.339053	-1.00846	0.313232	0.624453
ANKAR	149.137	-0.163008	0.34347	-0.474591	0.635079	0.857164
ANKDD1A	134.093	-0.179629	0.36611	-0.490643	0.623679	0.850804
ANKDD1B	10.761	-0.302195	0.442362	-0.68314	0.494519	0.777353
ANKEF1	272.578	0.0860225	0.20033	0.429404	0.66763	0.873925
ANKFY1	1571.01	-0.0291943	0.0533085	-0.547648	0.583934	0.82661
ANKH	738.012	-0.247874	0.0917137	-2.70269	0.00687808	0.0558654
ANKHD1	35.7172	0.0869635	0.241578	0.359981	0.718861	0.897527
ANKHD1-EIF4EBP3	9.36912	-0.163998	0.478747	-0.342557	0.731932	0.902587
ANKIB1	4058.37	0.00305452	0.0225454	0.135483	0.89223	0.965033
ANKK1	3.33235	1.07632	0.804696	1.33754	0.181045	0.46015
ANKLE1	48.1243	-0.513616	0.64209	-0.799913	0.423761	0.720834
ANKLE2	1818.39	-0.099152	0.0338043	-2.93312	0.00335571	0.0323975
ANKMY1	375.172	-0.299723	0.0748587	-4.00386	6.23e-05	0.00138413
ANKMY2	248.99	0.392471	0.0912551	4.30082	1.7e-05	0.000486629
ANKRA2	422.754	-0.0690114	0.0700651	-0.984962	0.324643	0.633893
ANKRD1	2.51071	-0.53559	2.23492	-0.239646	0.810604	0.934656
ANKRD10	1192.16	-0.195376	0.0917538	-2.12935	0.033225	0.162769
ANKRD11	7909.92	0.0415901	0.0438659	0.948119	0.343069	0.651687
ANKRD12	1867.04	0.0670781	0.0665823	1.00745	0.313721	0.624639
ANKRD13A	533.052	-0.172484	0.0998815	-1.72688	0.0841885	0.292221
ANKRD13B	931.67	-0.0111565	0.0470183	-0.23728	0.812439	0.935414
ANKRD13C	618.774	0.00539438	0.057696	0.0934966	0.925509	0.977428
ANKRD13C-DT	16.368	-0.521342	0.559222	-0.932263	0.351201	0.660077
ANKRD13D	360.507	-0.0634975	0.128015	-0.496018	0.619882	0.84966
ANKRD16	200.278	-0.0742969	0.145325	-0.511246	0.609179	0.841947
ANKRD17	11436.2	0.00744605	0.0447483	0.166399	0.867843	0.95559
ANKRD18A	102.2	0.0524911	0.249043	0.210771	0.833066	0.942766
ANKRD18B	538.684	-0.568469	0.263364	-2.15849	0.0308898	0.155818
ANKRD18CP	45.7712	-0.881226	0.485971	-1.81333	0.0697807	0.26014
ANKRD20A11P	646.38	-0.126614	0.167596	-0.755474	0.449965	0.742383
ANKRD20A17P	2.46133	-2.08122	3.96316	-0.525143	0.599484	0.836815
ANKRD20A18P	28.8212	-0.861318	0.280081	-3.07525	0.00210327	0.0228128
ANKRD20A21P	3.54066	0.0561887	2.15753	0.0260431	0.979223	0.993611
ANKRD20A7P	17.4424	-1.10138	1.15302	-0.95521	0.339471	0.647263
ANKRD20A9P	3.62105	-3.56923	1.43776	-2.48249	0.0130469	0.0873142
ANKRD23	7.65568	1.15432	0.563633	2.048	0.0405604	0.182793
ANKRD24	4.50091	-0.887157	0.712039	-1.24594	0.212787	0.506702
ANKRD26	2211.38	-0.0199048	0.030594	-0.650611	0.515298	0.792046
ANKRD27	674.413	0.00560076	0.0552971	0.101285	0.919324	0.975052
ANKRD28	3239.28	0.0591305	0.0491004	1.20428	0.228483	0.528154
ANKRD31	97.7002	0.636198	0.281744	2.25807	0.0239414	0.131828
ANKRD33	10.3033	0.563245	0.840545	0.670096	0.502797	0.782453
ANKRD34A	5.60484	-0.489267	2.01533	-0.242772	0.808182	0.934193
ANKRD36	5027.29	-0.178257	0.114965	-1.55052	0.121016	0.363278
ANKRD36B	2934.35	-0.209557	0.12089	-1.73345	0.0830158	0.28974
ANKRD36C	6926.37	-0.112383	0.102437	-1.09709	0.2726	0.580962
ANKRD37	74.5301	0.087958	0.333408	0.263815	0.791922	0.930344
ANKRD39	46.0037	-0.561261	0.216645	-2.59069	0.00957842	0.0706498
ANKRD40	868.788	0.188595	0.0909857	2.07279	0.0381914	0.176236
ANKRD42	159.85	0.0810232	0.113584	0.713331	0.475641	0.764335
ANKRD42-DT	19.3001	-0.143649	0.329425	-0.436061	0.662792	0.872505
ANKRD44	2864.04	0.134985	0.0268081	5.03523	4.77e-07	2.32e-05
ANKRD46	443.511	0.126619	0.135923	0.931552	0.351568	0.660375
ANKRD49	82.7724	0.228319	0.158836	1.43746	0.150588	0.413151
ANKRD49P2	3.43317	-0.501536	1.56171	-0.321145	0.748101	0.910526
ANKRD50	2203.65	0.157211	0.113475	1.38543	0.165921	0.438701
ANKRD52	1489.27	-0.0583333	0.0819759	-0.711591	0.476718	0.764948
ANKRD53	6.39052	0.00592722	0.567553	0.0104435	0.991667	0.996658
ANKRD54	277.862	-0.210448	0.374836	-0.561439	0.574498	0.820326
ANKRD6	596.2	-0.206901	0.129569	-1.59684	0.110302	0.345136
ANKRD61	7.84481	-0.161931	1.48092	-0.109345	0.912929	0.973416
ANKRD7	65.6128	0.303129	0.345657	0.876963	0.380507	0.688041
ANKRD9	11.0196	-0.877084	0.589509	-1.48782	0.136798	0.391479
ANKS1A	847.162	-0.104173	0.0495011	-2.10445	0.0353394	0.167025
ANKS1B	232.01	0.0861544	0.308042	0.279684	0.77972	0.924758
ANKS3	429.907	-0.160494	0.116934	-1.37252	0.169902	0.444618
ANKS6	112.306	-0.0738649	0.135271	-0.546053	0.58503	0.826927
ANKZF1	409.834	0.00538882	0.0710307	0.0758661	0.939526	0.98231
ANLN	1712.57	-0.115371	0.193214	-0.597114	0.550431	0.811248
ANO10	3871.86	0.131201	0.0752104	1.74445	0.0810809	0.285762
ANO3	27.5961	-1.77097	0.92352	-1.91763	0.0551585	0.223672
ANO5	655.58	-0.138777	0.151789	-0.914277	0.360572	0.669821
ANO6	3934.36	0.00372187	0.0722966	0.0514805	0.958943	0.989043
ANO7	24.1615	-0.665721	0.712658	-0.934138	0.350233	0.659355
ANO8	515.154	-0.0883419	0.0634196	-1.39297	0.163628	0.435422
ANP32A	4311.68	0.112694	0.0974261	1.15671	0.247389	0.551617
ANP32B	3759.56	-0.00272382	0.0825936	-0.0329786	0.973692	0.991753
ANP32E	2070.12	0.201231	0.0967158	2.08065	0.0374663	0.173802
ANPEP	467.18	0.21591	0.115788	1.86469	0.0622244	0.241476
ANTKMT	27.7763	-0.179339	0.272943	-0.657055	0.511146	0.788334
ANTXR1	4483.92	0.0308922	0.0897501	0.344202	0.730694	0.90255
ANTXR2	1229.63	0.412417	0.256629	1.60706	0.108042	0.34042
ANXA11	544.92	0.414053	0.311658	1.32855	0.183997	0.465258
ANXA2	214.773	0.866904	0.646404	1.34112	0.179882	0.459169
ANXA4	353.415	-0.105383	0.114215	-0.922668	0.35618	0.665366
ANXA5	1129.41	0.296553	0.104819	2.82919	0.00466659	0.0419304
ANXA6	1796.28	0.512873	0.0909629	5.63827	1.72e-08	1.31e-06
ANXA7	979.66	0.12793	0.0458336	2.79118	0.00525156	0.0457062
AOAH	12.8512	0.790198	0.407742	1.93799	0.052625	0.216948
AOC2	25.5581	-0.458523	0.286882	-1.5983	0.109976	0.344253
AOC3	3.34119	0.22832	0.771152	0.296076	0.767172	0.917913
AOPEP	982.988	-0.102384	0.131295	-0.779801	0.435508	0.730636
AOX1	16.4869	0.396248	0.651549	0.608162	0.54308	0.807585
AP1AR	268.071	0.0648413	0.174037	0.372572	0.709467	0.89286
AP1B1	1927.55	-0.0296671	0.11475	-0.258537	0.795993	0.930608
AP1G1	1878.46	-0.0311178	0.0650079	-0.478676	0.632169	0.854975
AP1G2	1287.02	-0.0256524	0.0823247	-0.3116	0.755344	0.913367
AP1G2-AS1	14.2491	0.687751	0.387034	1.77698	0.0755719	0.274167
AP1M1	929.881	-0.057591	0.15746	-0.365749	0.714552	0.895541
AP1S1	1062.81	0.187004	0.0649718	2.87823	0.00399912	0.0370487
AP1S2	1666.61	0.196387	0.111578	1.76009	0.0783926	0.280304
AP2A1	1344.08	-0.0773778	0.135723	-0.570117	0.568598	0.820326
AP2A2	2325.1	0.0272339	0.0569078	0.478561	0.632251	0.854975
AP2B1	7462.7	0.138628	0.0260896	5.31354	1.08e-07	6.57e-06
AP2M1	3583.28	0.180528	0.114891	1.5713	0.116113	0.354481
AP2S1	841.556	0.109814	0.120909	0.908241	0.363751	0.671533
AP3B1	2959.21	-0.0132335	0.105511	-0.125423	0.900189	0.967589
AP3B2	3535.59	0.109301	0.0794096	1.37643	0.16869	0.442544
AP3D1	4935.31	-0.0430776	0.0455383	-0.945966	0.344166	0.652371
AP3M1	895.316	0.161072	0.140456	1.14677	0.251475	0.555577
AP3M2	287.924	0.0621951	0.0846762	0.734504	0.462641	0.753395
AP3S1	425.593	0.290057	0.176704	1.64148	0.100698	0.326854
AP3S2	57.7899	0.389474	0.189323	2.05719	0.0396677	0.180312
AP4B1	453.16	-0.207612	0.121958	-1.70232	0.0886958	0.301577
AP4E1	696.07	-0.0109141	0.15258	-0.0715306	0.942975	0.983715
AP4M1	1801.81	0.0208631	0.129671	0.160893	0.872178	0.956714
AP4S1	87.4979	0.214514	0.4188	0.51221	0.608504	0.84162
AP5B1	43.328	-0.220439	0.220758	-0.998552	0.318012	0.627625
AP5M1	1032.17	0.215007	0.0839772	2.56031	0.010458	0.0751054
AP5S1	21.0214	-0.427726	0.321089	-1.33211	0.182824	0.463181
AP5Z1	549.395	-0.206874	0.211559	-0.977858	0.328144	0.636524
APAF1	1574.73	0.0511424	0.0999541	0.511659	0.60889	0.841768
APBA1	68.4353	-0.121265	0.173085	-0.70061	0.483547	0.770071
APBA2	3273.42	-0.0634101	0.0814765	-0.778263	0.436414	0.731862
APBA3	57.9698	0.307863	0.284791	1.08101	0.279691	0.58661
APBB1	773.347	0.0462723	0.12931	0.35784	0.720463	0.898108
APBB2	730.393	0.0320171	0.0531665	0.602204	0.547038	0.809504
APBB3	306.434	0.000890029	0.135153	0.00658537	0.994746	0.996834
APC	4223.51	0.0771726	0.0424244	1.81906	0.0689019	0.258509
APC2	1994.79	0.0968589	0.128298	0.75495	0.450279	0.742546
APCDD1	10.5368	-2.54427	0.630602	-4.03466	5.47e-05	0.0012442
APEH	1422.9	-0.0278589	0.0761686	-0.365754	0.714549	0.895541
APEX1	3551.17	-0.0486305	0.0392628	-1.23859	0.215497	0.510881
APEX2	186.271	-0.15793	0.105673	-1.49452	0.135041	0.388826
APH1A	2084.73	0.0957143	0.117097	0.817392	0.413704	0.715036
APH1B	59.0874	-0.185223	0.285911	-0.647834	0.517093	0.79359
API5	1554.02	0.0767106	0.0868182	0.883577	0.376924	0.685065
APIP	337.793	0.140253	0.194131	0.722465	0.470008	0.759525
APLF	318.974	-0.00894112	0.0805454	-0.111007	0.911611	0.972826
APLN	5.1364	0.207512	1.84003	0.112777	0.910208	0.972378
APLP1	1981.2	0.250542	0.138466	1.80941	0.0703866	0.261167
APLP2	4639.03	0.0564352	0.0512142	1.10194	0.270486	0.578304
APMAP	559.44	0.0953285	0.0607862	1.56826	0.116821	0.355934
APOB	3.00027	-0.257107	0.844755	-0.304357	0.760856	0.915343
APOBEC3C	31.8474	-0.160246	0.258362	-0.620238	0.535101	0.802876
APOBEC3F	44.9947	0.488382	0.217148	2.24907	0.0245078	0.133921
APOC1	5.19819	0.517826	0.648443	0.798569	0.424541	0.721188
APOE	29.2021	0.42424	0.266234	1.59348	0.111052	0.346659
APOL2	127.876	0.445867	0.34909	1.27723	0.201522	0.491648
APOL4	26.3797	0.476247	0.282625	1.68508	0.0919728	0.308475
APOLD1	35.453	-0.628723	0.246885	-2.54662	0.010877	0.0774226
APOM	26.7784	-0.178856	0.281723	-0.634864	0.525517	0.798982
APOO	202.104	0.270964	0.101269	2.67569	0.00745746	0.0591139
APOOL	259.281	-0.00124971	0.0889888	-0.0140435	0.988795	0.996357
APP	25022	-0.0727649	0.00909521	-8.00036	1.24e-15	4.17e-13
APPBP2	1232.39	0.128023	0.0409165	3.12889	0.00175466	0.0198627
APPL1	1626.5	-0.104765	0.145987	-0.717635	0.472982	0.762461
APPL2	1954.82	-0.0434458	0.117451	-0.369905	0.711453	0.893781
APRG1	6.67134	-0.0936084	0.558753	-0.167531	0.866952	0.955266
APRT	468.257	0.133	0.131217	1.01359	0.310779	0.6216
APTX	928.11	-0.162822	0.0692649	-2.35072	0.0187374	0.111774
AQP1	8.57199	0.643357	0.492774	1.30558	0.191695	0.477847
AQP11	26.522	-0.0238433	0.58572	-0.0407077	0.967529	0.990795
AQP6	3.66137	-1.25643	1.48527	-0.845924	0.397595	0.701396
AQP7P1	4.89318	-3.0196	1.07249	-2.81552	0.00486984	0.0432407
AQR	2860.76	0.133842	0.0725316	1.84529	0.0649954	0.24833
ARAF	303.745	-0.482174	0.0841991	-5.7266	1.02e-08	8.27e-07
ARAP1	1238.69	0.0405071	0.0870096	0.465548	0.641539	0.860042
ARAP3	2563.19	0.20779	0.110448	1.88134	0.0599263	0.235857
ARB2A	848.917	-0.215086	0.0495193	-4.34347	1.4e-05	0.000409959
ARC	16.0778	0.228319	0.360674	0.633036	0.52671	0.799366
ARCN1	1547.8	0.142736	0.0365461	3.90564	9.4e-05	0.00195567
AREL1	1572.48	-0.0382771	0.0668576	-0.572517	0.566972	0.820134
ARF1	1710.02	0.1402	0.0949135	1.47713	0.13964	0.396173
ARF1P2	4.93317	-2.43464	0.896289	-2.71636	0.00660039	0.054279
ARF3	27.4001	-0.140914	0.277367	-0.508044	0.611423	0.843684
ARF4	1587.93	0.238184	0.0832206	2.86207	0.0042088	0.0384976
ARF5	2265.52	0.23666	0.0819486	2.8879	0.00387818	0.03614
ARF6	208.431	0.0950527	0.0993664	0.956588	0.338775	0.646326
ARFGAP1	702.157	-0.0434291	0.0542503	-0.800531	0.423403	0.720834
ARFGAP2	1078.57	0.044485	0.0436619	1.01885	0.308274	0.618738
ARFGAP3	334.68	0.142674	0.0786234	1.81465	0.0695769	0.25989
ARFGEF1	3032.74	0.0209924	0.0260885	0.804662	0.421015	0.719492
ARFGEF2	3360.72	-0.06868	0.0800476	-0.857989	0.390898	0.695742
ARFIP1	374.232	0.0597373	0.16372	0.364874	0.715206	0.895725
ARFIP2	345.943	0.172546	0.0772126	2.23469	0.0254379	0.136875
ARFRP1	621.045	-0.0642741	0.150372	-0.427433	0.669064	0.875224
ARG2	193.465	0.251142	0.20811	1.20678	0.227519	0.527177
ARGLU1	3428.81	0.0264307	0.0572942	0.461315	0.644573	0.861865
ARHGAP1	1148.02	-0.109096	0.0425758	-2.56238	0.0103957	0.0748427
ARHGAP10	72.7351	-0.654494	0.340819	-1.92036	0.0548125	0.222772
ARHGAP11A	325.425	-0.0539387	0.275732	-0.19562	0.844908	0.94693
ARHGAP11A-DT	14.3475	0.898171	0.392524	2.28819	0.0221264	0.125037
ARHGAP11B	18.0812	-0.373131	0.345073	-1.08131	0.279559	0.586553
ARHGAP12	1619.79	0.0804397	0.0832982	0.965683	0.334203	0.640918
ARHGAP17	1304.11	0.0738408	0.0397247	1.85881	0.0630538	0.243203
ARHGAP19	7.72453	0.094807	0.885622	0.107051	0.914748	0.974378
ARHGAP20	254.216	0.900691	0.409681	2.19852	0.0279121	0.145799
ARHGAP21	1906.93	0.0761305	0.0780922	0.974879	0.32962	0.637109
ARHGAP22	142.535	0.0763316	0.25271	0.302052	0.762613	0.91648
ARHGAP23	464.828	0.0362905	0.0666764	0.544277	0.586251	0.827798
ARHGAP24	28.834	0.958712	0.275347	3.48184	0.000497985	0.00750727
ARHGAP25	14.9451	-0.0517884	0.368173	-0.140663	0.888136	0.964032
ARHGAP26	2180.93	0.0791851	0.0307806	2.57257	0.0100947	0.0730941
ARHGAP27	56.4421	-0.465447	0.311168	-1.4958	0.134705	0.388194
ARHGAP27P1-BPTFP1-KPNA2P3	52.8148	0.283286	0.199147	1.4225	0.154882	0.420771
ARHGAP28	339.175	0.554152	0.277851	1.99442	0.0461057	0.19915
ARHGAP29	521.962	-0.45932	0.127512	-3.60217	0.000315571	0.00517145
ARHGAP31	7050.46	0.140536	0.0429628	3.27112	0.00107124	0.0135633
ARHGAP32	1375.97	-0.154614	0.0388945	-3.97521	7.03e-05	0.0015254
ARHGAP33	399.124	-0.400399	0.14437	-2.77343	0.00554686	0.0475179
ARHGAP35	3659.6	-0.0358664	0.052943	-0.677452	0.498119	0.779772
ARHGAP36	462.844	-2.69452	1.29298	-2.08397	0.0371633	0.172802
ARHGAP39	249.582	0.0790619	0.253987	0.311283	0.755585	0.913379
ARHGAP4	225.83	-0.131372	0.325628	-0.403442	0.686623	0.884073
ARHGAP5	1285.03	0.0479532	0.169844	0.282337	0.777685	0.923837
ARHGAP6	30.788	-0.149663	1.09815	-0.136287	0.891595	0.964932
ARHGAP9	4.3422	0.880396	0.697534	1.26216	0.206893	0.49875
ARHGDIA	3615.2	0.186782	0.0815445	2.29055	0.0219895	0.12455
ARHGDIB	3.07558	1.39599	4.27276	0.326719	0.74388	0.908164
ARHGDIG	48.1507	0.0824685	0.205318	0.401663	0.687932	0.88457
ARHGEF1	1143.92	0.019681	0.0424654	0.463459	0.643035	0.861114
ARHGEF10	14.9283	0.277229	0.3757	0.737901	0.460575	0.751614
ARHGEF10L	521.996	-0.209205	0.118162	-1.7705	0.0766444	0.276157
ARHGEF11	4929.36	0.067525	0.0295804	2.28276	0.0224442	0.12622
ARHGEF12	7281.54	0.116667	0.057087	2.04366	0.0409867	0.184033
ARHGEF16	8.84591	0.339606	1.37646	0.246724	0.805122	0.933184
ARHGEF17	1057.71	-0.0133088	0.0441718	-0.301296	0.763189	0.917032
ARHGEF18	521.267	0.0358567	0.0628508	0.570505	0.568335	0.820326
ARHGEF19	219.202	0.170037	0.186569	0.911387	0.362091	0.670492
ARHGEF2	2430.09	0.0122715	0.0810347	0.151436	0.879632	0.959874
ARHGEF25	1669.89	0.00471379	0.0799299	0.058974	0.952973	0.98744
ARHGEF26	18.4755	-0.127781	0.778387	-0.164161	0.869604	0.956323
ARHGEF28	96.9492	-0.477306	0.24728	-1.93022	0.0535794	0.21968
ARHGEF3	214.013	0.265014	0.0981142	2.70108	0.00691155	0.0560509
ARHGEF33	18.7073	-0.557556	0.336747	-1.65571	0.0977806	0.320344
ARHGEF37	195.644	0.290975	0.10314	2.82117	0.0047849	0.0427264
ARHGEF39	98.2459	-0.102822	0.255861	-0.401867	0.687782	0.884491
ARHGEF4	5.85648	0.529529	0.99042	0.534651	0.592891	0.833151
ARHGEF40	1369.79	0.215203	0.086461	2.48901	0.0128098	0.0862878
ARHGEF6	529.553	0.68033	0.0637691	10.6687	1.43e-26	1.19e-23
ARHGEF7	2808.26	-0.0456416	0.0555301	-0.821925	0.41112	0.713352
ARHGEF7-AS2	5.97993	1.22832	0.624705	1.96624	0.049271	0.208279
ARHGEF9	404.765	0.0410694	0.19025	0.215871	0.829089	0.941732
ARID1A	6586.97	-0.15203	0.0755024	-2.01358	0.0440536	0.194111
ARID1B	3928.41	-0.0816227	0.022964	-3.55437	0.000378882	0.00597967
ARID2	3624.6	-0.166972	0.100752	-1.65725	0.0974685	0.31985
ARID3A	127.598	0.261614	0.126541	2.06742	0.0386947	0.17747
ARID3B	344.712	-0.160939	0.0777627	-2.06962	0.0384882	0.177024
ARID3BP1	61.3083	-0.607412	0.446979	-1.35893	0.17417	0.450946
ARID4A	1522.31	0.106721	0.0615965	1.73258	0.0831707	0.290153
ARID4B	4329.79	0.0612371	0.0947455	0.646332	0.518064	0.794402
ARID5A	11.957	-0.23414	0.769982	-0.304085	0.761063	0.915522
ARID5B	387.891	0.129164	0.0728175	1.7738	0.0760959	0.27531
ARIH1	1633.01	-0.154041	0.0596447	-2.58264	0.00980468	0.0716172
ARIH2	1652.62	-0.0488825	0.0353505	-1.3828	0.166728	0.440144
ARIH2OS	23.6824	0.0827015	0.589276	0.140344	0.888388	0.964107
ARK2C	547.163	0.0220555	0.0614788	0.35875	0.719782	0.897881
ARK2N	296.964	-0.316085	0.0843604	-3.74684	0.000179077	0.00331218
ARL1	540.207	0.130874	0.0616642	2.12237	0.0338071	0.164147
ARL10	344.049	-0.386656	0.0787331	-4.91097	9.06e-07	3.94e-05
ARL13B	914.612	0.134326	0.170377	0.7884	0.430462	0.726219
ARL14EP	472.125	0.0942637	0.0659725	1.42883	0.153052	0.417162
ARL15	34.4621	0.0828889	0.245047	0.338258	0.735169	0.904328
ARL16	156.959	0.19913	0.213844	0.931193	0.351754	0.660412
ARL17A	170.519	-0.465668	0.277241	-1.67965	0.0930255	0.310622
ARL2	52.1004	-0.300934	0.200102	-1.5039	0.132606	0.384424
ARL2BP	466.961	0.124656	0.0975601	1.27774	0.201342	0.491599
ARL3	432.583	0.273972	0.185291	1.4786	0.139246	0.395499
ARL4A	68.7554	0.165126	0.174355	0.947067	0.343605	0.65198
ARL4AP5	3.89221	0.0310819	1.61271	0.0192731	0.984623	0.995641
ARL4C	102.757	-0.412007	0.48644	-0.846983	0.397005	0.701227
ARL4D	21.4714	0.63457	1.60399	0.39562	0.692385	0.886274
ARL5A	14.1735	0.228319	0.37887	0.602632	0.546753	0.809357
ARL5B	392.524	-0.0363839	0.0727806	-0.499912	0.617137	0.847578
ARL6	1013.41	0.584387	0.220271	2.65304	0.00797698	0.0620196
ARL6IP1	604.298	0.290295	0.117276	2.47531	0.0133121	0.0887511
ARL6IP4	2.28229	0.105054	1.57646	0.0666396	0.946869	0.98527
ARL6IP5	202.819	0.253102	0.101075	2.50411	0.0122759	0.0838645
ARL6IP6	421.953	0.000654013	0.201394	0.00324743	0.997409	0.998609
ARL8A	1937.77	0.215524	0.125411	1.71854	0.0856974	0.295383
ARL8B	333.573	0.209069	0.0785614	2.66122	0.00778588	0.0610138
ARMC1	282.405	0.0435171	0.128113	0.339677	0.7341	0.903873
ARMC10	505.578	0.0695285	0.121916	0.570298	0.568476	0.820326
ARMC12	28.0519	-0.887158	0.290689	-3.05191	0.00227386	0.0240689
ARMC2	230.701	0.0837753	0.0942794	0.888586	0.374226	0.682348
ARMC5	121.905	-0.136756	0.223903	-0.610782	0.541344	0.806588
ARMC6	191.96	0.00249594	0.103564	0.0241005	0.980772	0.994304
ARMC7	33.9281	0.0218685	0.244484	0.0894474	0.928726	0.978721
ARMC8	1416.11	-0.0263683	0.0833256	-0.316449	0.751662	0.911074
ARMC9	1925.06	0.225732	0.103512	2.18073	0.0292032	0.150283
ARMCX1	133.805	0.0256901	0.124244	0.206772	0.836188	0.944249
ARMCX2	347.391	0.154107	0.0771409	1.99774	0.0457453	0.198526
ARMCX3	220.382	0.306853	0.0971922	3.15717	0.00159307	0.0184158
ARMCX4	629.293	-0.186223	0.0956401	-1.94712	0.0515202	0.213852
ARMCX5	71.61	0.149721	0.264209	0.566674	0.570936	0.820326
ARMCX6	84.1464	0.681217	0.263161	2.58859	0.00963691	0.0709158
ARMH1	79.6233	-0.101038	0.268299	-0.376588	0.70648	0.891367
ARMH3	1213.13	-0.134695	0.0413197	-3.25981	0.00111485	0.0140369
ARMH4	21.7394	0.162731	0.307663	0.528926	0.596857	0.835504
ARMT1	162.554	0.173704	0.202582	0.857453	0.391195	0.695989
ARNT	2590.83	-0.0518572	0.0572216	-0.906253	0.364802	0.672557
ARNT2	1481.17	0.00646948	0.0691281	0.0935868	0.925437	0.977428
ARNT2-DT	62.1034	0.0042419	0.285484	0.0148586	0.988145	0.996301
ARPC1A	110.237	0.0538216	0.136724	0.393651	0.693839	0.887229
ARPC1B	14.8257	0.52788	0.380914	1.38582	0.165801	0.43853
ARPC2	4546.69	0.276152	0.0952495	2.89925	0.00374051	0.0351053
ARPC3	2786.71	0.275169	0.0272562	10.0957	5.77e-24	4.57e-21
ARPC3P2	5.83734	1.99385	0.733966	2.71655	0.00659668	0.0542768
ARPC3P3	10.107	1.22832	0.490059	2.50647	0.0121943	0.0835167
ARPC4	84.805	0.380322	0.156241	2.43421	0.0149244	0.0960168
ARPC5	473.613	0.272386	0.0662207	4.11331	3.9e-05	0.000957758
ARPC5L	246.07	0.155543	0.136477	1.1397	0.25441	0.559017
ARPIN	10.3108	0.516802	0.774759	0.667048	0.504741	0.784004
ARPP19	1424.75	-0.0615788	0.0937904	-0.656558	0.511465	0.788334
ARPP21	157.152	-0.804764	0.356021	-2.26044	0.0237941	0.131245
ARRB1	499.573	0.0178664	0.064386	0.277489	0.781404	0.925791
ARRB2	547.892	-0.122755	0.0615545	-1.99425	0.0461248	0.19915
ARRDC1	180.739	0.124659	0.171966	0.724908	0.468509	0.758398
ARRDC1-AS1	60.7213	-0.193507	0.185184	-1.04495	0.296048	0.604796
ARRDC2	23.9795	-0.283733	0.499872	-0.567611	0.570299	0.820326
ARRDC3	1340.7	0.105348	0.0569724	1.84911	0.064442	0.246812
ARRDC4	124.178	0.196391	0.271432	0.723535	0.469352	0.759208
ARSA	278.25	0.20386	0.19834	1.02783	0.30403	0.614511
ARSB	1324.2	0.21968	0.0394708	5.56564	2.61e-08	1.91e-06
ARSD	269.014	0.187787	0.229486	0.818291	0.413191	0.715036
ARSG	3.52702	1.39824	0.866951	1.61283	0.106782	0.337926
ARSJ	9.30464	0.222543	1.05779	0.210384	0.833368	0.942923
ARSK	108.838	0.0110122	0.138103	0.0797391	0.936445	0.98114
ART5	3.09984	-0.859032	2.27347	-0.377851	0.705542	0.891027
ARTN	3.61203	2.22832	0.931254	2.39281	0.0167197	0.103526
ARV1	262.599	-0.16474	0.0889872	-1.85128	0.0641299	0.245735
ARVCF	552.714	0.306284	0.282739	1.08327	0.278686	0.586324
AS3MT	3.64762	-0.407223	1.93914	-0.210001	0.833667	0.942923
ASAH1	2352.86	0.169088	0.154348	1.0955	0.273297	0.581782
ASAH1-AS1	4.92405	0.788369	1.29088	0.610724	0.541382	0.806588
ASAH2	125.748	-0.17023	0.128988	-1.31974	0.186924	0.470798
ASAH2B	202.822	0.00150297	0.237148	0.0063377	0.994943	0.996834
ASAP1	7128.15	0.285019	0.0369482	7.71401	1.22e-14	3.06e-12
ASAP2	4619.99	0.154798	0.0636876	2.43058	0.0150747	0.0967103
ASAP3	800.287	0.21269	0.141831	1.4996	0.133718	0.386161
ASB1	285.472	0.0179512	0.172821	0.103872	0.917271	0.974782
ASB13	113.919	0.153534	0.214046	0.717293	0.473193	0.762645
ASB16	2.75018	-0.0347146	0.873595	-0.0397377	0.968302	0.990795
ASB16-AS1	61.43	-0.555146	0.362921	-1.52966	0.126101	0.37435
ASB3	592.37	0.136972	0.119361	1.14755	0.251155	0.55518
ASB6	373.018	0.0229586	0.0741964	0.30943	0.756994	0.913872
ASB7	191.947	-0.0204414	0.180236	-0.113414	0.909702	0.972226
ASB8	184.847	0.305439	0.255923	1.19348	0.232683	0.533823
ASCC1	821.387	0.295104	0.119947	2.46028	0.0138829	0.091361
ASCC2	1240.65	-0.0148122	0.0746556	-0.198407	0.842727	0.946069
ASCC3	3294.34	0.0671907	0.0250411	2.68322	0.00729174	0.0581794
ASCL1	10.2295	-0.676707	0.809617	-0.835836	0.403247	0.706358
ASF1A	227.637	0.326113	0.095443	3.41684	0.00063353	0.00900957
ASF1B	174.363	-0.371365	0.16524	-2.24743	0.0246124	0.134214
ASGR1	71.1318	-0.00341096	0.170869	-0.0199624	0.984073	0.995359
ASH1L	7581.29	-0.0934284	0.0877713	-1.06445	0.287124	0.595642
ASH1L-AS1	95.1837	0.205599	0.147828	1.3908	0.164285	0.436262
ASH2L	1117.27	0.0322692	0.0429221	0.751809	0.452166	0.743134
ASIC1	224.725	0.203064	0.095444	2.12757	0.0333729	0.162981
ASIC2	2.66247	-1.40582	1.48367	-0.947529	0.343369	0.651863
ASIC3	229.917	-0.123342	0.094811	-1.30092	0.193284	0.480219
ASIC4	307.741	0.305866	0.355802	0.859651	0.389981	0.695128
ASL	894.151	0.0154098	0.0480545	0.320673	0.748458	0.910708
ASLP1	6.43166	-0.537215	0.574952	-0.934364	0.350116	0.659218
ASNSD1	184.619	-0.230287	0.106339	-2.16559	0.0303428	0.153811
ASNSP1	2.96527	2.32328	2.25074	1.03223	0.301964	0.611678
ASPDH	39.8347	0.843979	0.235541	3.58315	0.000339479	0.00548928
ASPH	845.771	0.0953646	0.0781238	1.22069	0.222205	0.520663
ASPHD1	189.525	-0.0271075	0.157952	-0.171618	0.863738	0.954361
ASPHD2	216.572	-0.0524154	0.176188	-0.297497	0.766087	0.917913
ASPM	9349.25	-0.146587	0.222864	-0.657741	0.510705	0.788084
ASPSCR1	309.533	0.0846258	0.0818436	1.03399	0.301139	0.610539
ASRGL1	221.118	-0.0101369	0.324342	-0.0312539	0.975067	0.991917
ASS1	151.359	1.57967	0.132508	11.9214	9.16e-33	1.45e-29
ASS1P2	10.4275	-1.16238	1.06982	-1.08652	0.277251	0.585775
ASTE1	237.702	0.123622	0.0929453	1.33005	0.183502	0.464378
ASTN1	261.004	0.203563	0.0890909	2.28489	0.0223191	0.125785
ASTN2	1450.68	-0.110791	0.0611316	-1.81233	0.0699349	0.260268
ASXL1	7269.4	-0.107241	0.0702513	-1.52653	0.126877	0.375454
ASXL2	2146.79	-0.0640137	0.0712823	-0.89803	0.36917	0.676954
ASXL3	827.744	-0.114006	0.089741	-1.27039	0.203946	0.494237
ATAD1	1511.85	0.09192	0.0557083	1.65002	0.0989383	0.322401
ATAD2	2616.8	-0.20368	0.156939	-1.29783	0.194344	0.4816
ATAD2B	1766.29	-0.105255	0.0342467	-3.07345	0.00211602	0.0228883
ATAD3A	536.87	-0.199762	0.122862	-1.62591	0.103969	0.33303
ATAD3B	657.469	-0.265365	0.0563757	-4.70708	2.51e-06	9.42e-05
ATAD3C	9.58766	0.533174	0.470687	1.13276	0.257316	0.561895
ATAD5	991.324	-0.246864	0.121537	-2.03119	0.0422362	0.187902
ATAT1	903.175	-0.0541781	0.114679	-0.472434	0.636617	0.858146
ATCAY	1688.11	0.00449446	0.0349449	0.128616	0.897662	0.967202
ATE1	1592.1	0.0219969	0.0360363	0.610412	0.541589	0.806588
ATE1OSP	5.63997	3.55024	1.06993	3.31821	0.000905969	0.0119251
ATF1	263.646	0.152513	0.0884049	1.72516	0.0844978	0.292973
ATF2	2902.86	-0.0556382	0.0266743	-2.08583	0.036994	0.172116
ATF3	67.6451	-0.404976	0.362325	-1.11772	0.263689	0.5702
ATF4	788.29	0.205246	0.151532	1.35447	0.175586	0.452638
ATF4P3	13.0745	-1.01961	0.429952	-2.37145	0.0177185	0.108019
ATF5	39.6658	0.0713989	0.528859	0.135005	0.892608	0.965176
ATF6	1557.52	-0.0840343	0.0613162	-1.37051	0.170529	0.445601
ATF6-DT	4.90454	-1.30084	1.75816	-0.739889	0.459367	0.750846
ATF6B	923.85	-0.121034	0.0473507	-2.55611	0.0105849	0.0757079
ATF7	52.4746	-0.314509	0.363825	-0.864451	0.38734	0.692683
ATF7IP	2891.17	-0.00334439	0.108327	-0.0308731	0.975371	0.991917
ATF7IP2	55.229	0.241375	0.194094	1.2436	0.213647	0.507758
ATG10	383.071	-0.214323	0.0739863	-2.89679	0.00377005	0.0353406
ATG101	292.367	0.279947	0.371412	0.753737	0.451007	0.742546
ATG12	646.328	0.106454	0.0565726	1.88172	0.059874	0.23571
ATG12P1	5.80047	1.42096	0.653776	2.17347	0.0297449	0.151884
ATG13	1004.34	0.165614	0.0453505	3.65188	0.000260328	0.00447481
ATG14	306.353	-0.511751	0.139813	-3.66026	0.000251959	0.00436417
ATG16L1	824.776	-0.169476	0.129128	-1.31246	0.189363	0.474387
ATG16L2	271.21	-0.0146575	0.0870301	-0.168418	0.866254	0.955266
ATG2A	636.848	-0.0987562	0.154558	-0.638959	0.522849	0.796718
ATG2B	2140.27	-0.0246341	0.0701497	-0.351165	0.725464	0.900298
ATG3	685.576	0.0519086	0.0547876	0.947451	0.343409	0.651863
ATG4A	93.7292	-0.172133	0.31148	-0.552628	0.580518	0.824948
ATG4B	905.387	-0.0983485	0.0477465	-2.0598	0.0394172	0.179793
ATG4C	225.18	-0.127339	0.270668	-0.470462	0.638025	0.858789
ATG4D	190.106	0.0263027	0.326407	0.0805827	0.935774	0.981044
ATG5	260.574	0.0185489	0.0888166	0.208845	0.834569	0.943454
ATG7	540.275	-0.242268	0.184427	-1.31363	0.188972	0.473674
ATG9A	225.205	0.17723	0.151969	1.16623	0.243522	0.546007
ATG9B	25.8504	-0.331113	0.671372	-0.493189	0.621879	0.850285
ATIC	3466.5	-0.050816	0.0244119	-2.08161	0.0373782	0.173444
ATL1	1260.71	0.249607	0.0753673	3.31187	0.000926753	0.0121121
ATL2	1640.8	-0.0804362	0.0837586	-0.960333	0.336888	0.644434
ATL3	505.691	0.0877552	0.177429	0.494594	0.620887	0.850285
ATM	6902.08	-0.141726	0.158518	-0.894072	0.371283	0.679726
ATMIN	1061.77	0.0922857	0.0440049	2.09717	0.0359786	0.169033
ATN1	2815.17	-0.0800728	0.0482402	-1.65988	0.096939	0.319104
ATOH8	3.72773	0.26788	1.11475	0.240305	0.810094	0.934656
ATOSA	755.564	-0.0118875	0.109237	-0.108823	0.913343	0.973486
ATOSB	143.96	0.350448	0.201164	1.7421	0.0814912	0.28676
ATOX1	249.628	0.197901	0.156294	1.26621	0.205438	0.496455
ATP10D	1133.68	0.047111	0.14216	0.331394	0.740347	0.906998
ATP11A	737.667	-0.863114	0.366848	-2.35278	0.0186335	0.111432
ATP11B	1490.81	-0.0621301	0.0717679	-0.865709	0.38665	0.691977
ATP11C	1359.71	0.149904	0.126489	1.18511	0.235973	0.538715
ATP13A1	2140.77	-0.206128	0.110371	-1.86758	0.0618203	0.240498
ATP13A2	1197.1	-0.00869936	0.165739	-0.0524883	0.95814	0.988777
ATP13A3	3331.5	0.00568416	0.0666961	0.0852247	0.932083	0.979833
ATP13A4	52.2734	0.127071	0.456074	0.278619	0.780537	0.92529
ATP1A1	3291.39	0.195067	0.0250433	7.78922	6.74e-15	1.87e-12
ATP1A1-AS1	100.735	-0.298226	0.144879	-2.05846	0.0395463	0.180019
ATP1A3	924.569	0.100766	0.183294	0.549749	0.582491	0.826433
ATP1B1	7258.24	0.219766	0.0532208	4.12933	3.64e-05	0.00090037
ATP1B1P1	6.07429	-0.546799	0.974882	-0.560887	0.574874	0.820542
ATP1B2	30.4859	0.783535	0.267179	2.93262	0.00336119	0.0324109
ATP1B3	717.379	0.20159	0.0879865	2.29115	0.0219548	0.124477
ATP23	55.9344	-0.441532	0.196262	-2.2497	0.0244677	0.133794
ATP2A1	138.534	-0.472964	0.223866	-2.11271	0.0346252	0.165327
ATP2A1-AS1	47.852	-0.31339	0.210821	-1.48652	0.13714	0.391965
ATP2A2	10456	0.0345886	0.049536	0.698252	0.485019	0.7713
ATP2A3	149.097	0.451094	0.180529	2.49873	0.012464	0.0848763
ATP2B1	1714.44	0.165319	0.0594965	2.77863	0.00545891	0.0469596
ATP2B2	704.027	-0.205929	0.104812	-1.96474	0.0494443	0.208788
ATP2B3	798.191	0.0196142	0.228449	0.0858579	0.931579	0.979456
ATP2B4	798.916	0.0665738	0.130705	0.509344	0.610511	0.843125
ATP2C1	7735.27	-0.0331241	0.0581399	-0.569732	0.56886	0.820326
ATP2C2	2.94819	0.491354	0.873594	0.562451	0.573809	0.820326
ATP2C2-AS1	7.33848	-0.482174	0.552129	-0.873298	0.3825	0.688041
ATP5F1A	7491.11	0.147041	0.080749	1.82096	0.0686127	0.257546
ATP5F1B	8995.54	0.186792	0.119787	1.55937	0.118908	0.360233
ATP5F1C	1290.23	0.23859	0.0696628	3.42493	0.000614951	0.00880873
ATP5F1D	212.885	0.0551109	0.155721	0.353909	0.723407	0.899043
ATP5F1E	3957.09	0.34382	0.0683399	5.03103	4.88e-07	2.34e-05
ATP5IF1	182.048	-0.0145259	0.163693	-0.0887386	0.92929	0.979066
ATP5MC1	479.041	0.0227687	0.250255	0.0909823	0.927507	0.978557
ATP5MC1P2	3.01181	-4.89565	1.49715	-3.26998	0.00107556	0.0136071
ATP5MC2	1313.19	-0.131334	0.0770772	-1.70392	0.0883956	0.301084
ATP5MC3	510.54	0.08423	0.158545	0.531267	0.595233	0.834414
ATP5ME	2929.99	0.344623	0.102354	3.36696	0.000760018	0.0104331
ATP5MF	509.998	0.143095	0.121447	1.17825	0.238697	0.541471
ATP5MG	546.28	0.274796	0.0912138	3.01266	0.00258971	0.0266625
ATP5MJ	207.972	0.175259	0.306124	0.57251	0.566977	0.820134
ATP5MK	769.234	0.302059	0.207032	1.45899	0.144567	0.40414
ATP5PB	679.964	0.234596	0.158954	1.47587	0.139978	0.396628
ATP5PD	1443.8	0.286563	0.0379048	7.56005	4.03e-14	9.1e-12
ATP5PF	882.386	0.289003	0.104744	2.75915	0.00579519	0.0491395
ATP5PO	536.942	0.17366	0.115525	1.50322	0.132783	0.384655
ATP6AP1	1303.16	-0.010437	0.159832	-0.0652996	0.947935	0.98561
ATP6AP2	2339	0.25129	0.0297286	8.4528	2.84e-17	1.12e-14
ATP6V0A1	2201.19	-0.0118757	0.030633	-0.387676	0.698256	0.889446
ATP6V0A2	1770.06	-0.0174889	0.0680805	-0.256886	0.797267	0.931028
ATP6V0A4	3.99065	0.965285	0.745004	1.29568	0.195087	0.482348
ATP6V0B	461.984	0.459854	0.181941	2.52749	0.0114881	0.0804929
ATP6V0D1	898.941	0.130896	0.1631	0.802546	0.422237	0.720308
ATP6V0E1	275.201	0.210139	0.0865679	2.42745	0.0152053	0.0972791
ATP6V0E2	80.8337	-0.441935	0.270007	-1.63676	0.101682	0.328967
ATP6V1A	1103.5	0.00112795	0.0433056	0.0260463	0.97922	0.993611
ATP6V1B1	8.86134	-0.0936085	0.483895	-0.193448	0.846608	0.947248
ATP6V1B2	2779.32	0.0699687	0.0455672	1.53551	0.124659	0.371185
ATP6V1C1	518.665	0.259793	0.132399	1.9622	0.0497396	0.209364
ATP6V1C2	6.39812	0.112842	0.57754	0.195385	0.845092	0.947016
ATP6V1D	882.088	0.115342	0.150032	0.768781	0.442023	0.735806
ATP6V1E1	1628.25	0.191275	0.0889373	2.15067	0.0315024	0.157701
ATP6V1E2	61.4951	0.392522	0.39588	0.991518	0.321433	0.630505
ATP6V1F	251.67	-0.100445	0.174927	-0.574213	0.565823	0.819666
ATP6V1G1	810.49	0.220864	0.129798	1.7016	0.0888303	0.30184
ATP6V1G2	43.901	0.195529	0.217509	0.89895	0.368679	0.676649
ATP6V1H	717.716	0.147358	0.138933	1.06064	0.288852	0.597034
ATP7A	3319.94	0.535145	0.147268	3.63381	0.000279269	0.00470326
ATP7B	915.654	0.0711365	0.132813	0.535615	0.592225	0.832632
ATP8A1	3459.34	-0.0231604	0.0761962	-0.303957	0.761161	0.91557
ATP8A2	30.905	-0.141668	0.780506	-0.181507	0.855969	0.950809
ATP8B1	3.33629	0.408661	2.21764	0.184277	0.853796	0.950394
ATP8B1-AS1	32.6359	-0.401312	0.254271	-1.57829	0.1145	0.35225
ATP8B2	2881.63	-0.0403269	0.0771871	-0.522457	0.601352	0.83752
ATP8B3	87.8394	-0.0699757	0.345811	-0.202353	0.839641	0.944639
ATP9A	2778.96	-0.132404	0.0590585	-2.24192	0.0249667	0.135306
ATP9B	1079.1	-0.142646	0.0942512	-1.51346	0.130162	0.380336
ATPAF1	479.355	0.0406959	0.134618	0.302307	0.762418	0.916315
ATPAF2	239.46	-0.0469057	0.189561	-0.247444	0.804564	0.933184
ATPSCKMT	91.0401	0.284296	0.495398	0.573875	0.566053	0.819666
ATR	2251.98	-0.151185	0.116625	-1.29633	0.194861	0.482348
ATRAID	1672.99	0.056539	0.0350683	1.61225	0.106907	0.338058
ATRIP	297.133	-0.144037	0.151801	-0.948853	0.342695	0.651212
ATRN	2286.3	0.0285287	0.0575327	0.49587	0.619986	0.849681
ATRNL1	2525.27	0.137895	0.0675071	2.04268	0.0410842	0.184366
ATRX	17368.7	0.0649844	0.102359	0.634867	0.525515	0.798982
ATXN1	30.7449	-0.628017	0.981793	-0.639663	0.522392	0.796513
ATXN10	5162.7	0.116782	0.0455768	2.56231	0.0103977	0.0748427
ATXN1L	593.326	-0.159538	0.0939819	-1.69754	0.0895943	0.303154
ATXN2	3551.63	-0.0172972	0.0699641	-0.24723	0.80473	0.933184
ATXN2L	2364.57	-0.139571	0.137374	-1.016	0.309632	0.620362
ATXN3	739.183	0.166487	0.0865577	1.92343	0.0544266	0.221716
ATXN7	1086.9	-0.118561	0.126209	-0.939401	0.347525	0.656916
ATXN7L1	414.276	-0.149282	0.0709368	-2.10444	0.03534	0.167025
ATXN7L2	90.7906	-0.0487171	0.22101	-0.220429	0.825537	0.940294
ATXN7L3	959.879	0.157045	0.100953	1.55562	0.119797	0.362013
ATXN7L3B	473.639	0.149159	0.174533	0.854621	0.392761	0.697574
AUH	808.533	-0.0942028	0.0507041	-1.85789	0.0631841	0.243587
AUNIP	66.9	-0.387201	0.177647	-2.17961	0.0292866	0.150526
AUP1	1438.72	-0.114278	0.038001	-3.00723	0.00263641	0.0270202
AURKA	779.095	0.180394	0.103822	1.73754	0.0822927	0.288087
AURKAIP1	130.214	-0.110691	0.260914	-0.424244	0.671388	0.876958
AURKAP1	6.28906	-0.119604	0.581278	-0.20576	0.836979	0.944249
AURKB	198.46	-0.113257	0.2026	-0.559015	0.576152	0.82122
AURKC	38.067	-0.410799	0.236706	-1.73548	0.0826562	0.288876
AUTS2	4607.87	-0.221387	0.121427	-1.82321	0.0682709	0.256873
AVEN	187.268	0.00125039	0.104713	0.0119411	0.990473	0.996369
AVIL	48.655	0.346551	0.438413	0.790468	0.429255	0.724778
AVL9	1704.54	0.0771134	0.0863226	0.893316	0.371688	0.680152
AVPI1	5.91045	0.469328	0.591033	0.79408	0.427149	0.722813
AVPR2	3.68908	-0.619803	1.32641	-0.467279	0.6403	0.859478
AXDND1	7.84609	1.22832	0.558753	2.19832	0.0279262	0.145799
AXIN1	627.775	-0.00252578	0.150879	-0.0167403	0.986644	0.996006
AXIN2	580.135	-0.0983145	0.137362	-0.715731	0.474157	0.763033
AZI2	864.094	0.141325	0.101627	1.39063	0.164339	0.436262
AZIN1	2443.98	0.279466	0.0801795	3.4855	0.000491214	0.00741935
AZIN2	134.821	0.047079	0.124183	0.37911	0.704606	0.891027
AZU1	6.66562	0.0140677	1.3008	0.0108146	0.991371	0.996658
B2M	451.85	0.104749	0.128071	0.817893	0.413418	0.715036
B3GALNT1	706.434	0.13534	0.0540197	2.50539	0.0122318	0.0836833
B3GALNT2	1155.78	-0.0440671	0.0657768	-0.669949	0.50289	0.782515
B3GALT1	17.4453	-0.3726	0.977664	-0.381112	0.70312	0.890088
B3GALT1-AS1	2.27135	-0.321589	2.04274	-0.15743	0.874906	0.957558
B3GALT4	12.9589	-0.487743	0.967854	-0.503943	0.614302	0.845673
B3GALT5	2.39227	-1.97285	1.92848	-1.02301	0.306303	0.617038
B3GALT6	21.7405	-0.034715	0.308863	-0.112396	0.910509	0.972378
B3GAT1	203.499	-0.106609	0.334652	-0.318567	0.750055	0.910941
B3GAT1-DT	2.47206	-1.9416	1.1278	-1.72158	0.0851461	0.294124
B3GAT3	517.527	0.105668	0.0630966	1.6747	0.0939928	0.312335
B3GLCT	429.693	-0.207666	0.133079	-1.56047	0.118648	0.359721
B3GNT2	250.609	0.370596	0.219204	1.69065	0.0909042	0.306343
B3GNT4	72.8617	0.104234	0.422831	0.246515	0.805284	0.933223
B3GNT5	134.809	0.308047	0.123871	2.48683	0.0128888	0.0866596
B3GNT7	3.12005	0.135233	1.91788	0.0705117	0.943786	0.983869
B3GNT8	10.7772	0.643357	0.449839	1.43019	0.152662	0.416527
B3GNT9	25.8998	0.0555657	0.558569	0.0994788	0.920758	0.976008
B3GNTL1	69.471	-0.618999	0.291609	-2.1227	0.0337792	0.164087
B4GALNT1	1078.64	0.0953333	0.0951882	1.00152	0.316573	0.627433
B4GALNT3	126.88	0.0567574	0.217984	0.260374	0.794575	0.930427
B4GALNT4	2055.99	-0.0294029	0.031678	-0.928179	0.353315	0.66233
B4GALT1	184.468	0.368421	0.106051	3.474	0.00051276	0.00768792
B4GALT2	546.888	0.1008	0.103267	0.976112	0.329009	0.636524
B4GALT3	689.017	0.0809975	0.107522	0.753311	0.451263	0.742546
B4GALT4	417.643	0.163076	0.183628	0.888078	0.374499	0.682722
B4GALT5	1757.14	0.0755821	0.0885521	0.853532	0.393365	0.69801
B4GALT6	196.501	0.459143	0.24203	1.89705	0.057822	0.230792
B4GALT7	269.392	0.0768175	0.127828	0.600945	0.547876	0.810109
B4GAT1	75.2197	0.132742	0.166127	0.799039	0.424268	0.721188
B4GAT1-DT	22.5951	-0.9137	0.322944	-2.82928	0.00466524	0.0419304
B9D1	202.004	-0.0522498	0.101549	-0.514527	0.606883	0.840909
B9D2	5.82387	-0.859143	0.61855	-1.38896	0.164844	0.436877
BAALC	29.222	1.14561	0.420442	2.72477	0.00643468	0.0532208
BAAT	3.25796	-0.224472	2.48246	-0.0904233	0.927951	0.978721
BABAM1	159.576	0.268459	0.113447	2.36637	0.0179635	0.108855
BABAM2	778.153	-0.0598188	0.093493	-0.639822	0.522289	0.796478
BACE1	836.874	0.0159382	0.0496988	0.320696	0.748441	0.910708
BACE1-AS	197.637	0.147541	0.261941	0.563261	0.573257	0.820326
BACH1	764.696	0.0369167	0.0518538	0.711937	0.476504	0.764941
BACH1-IT1	16.9362	0.176931	0.523982	0.337666	0.735615	0.904654
BACH2	682.32	0.144418	0.0550257	2.62456	0.0086762	0.0657957
BAD	53.6019	0.0145684	0.349923	0.0416332	0.966791	0.990795
BAG1	753.619	0.0843623	0.114234	0.738503	0.460209	0.751367
BAG2	27.0106	-0.034715	0.276255	-0.125663	0.899999	0.967589
BAG3	48.5782	-0.0417745	0.527948	-0.0791261	0.936932	0.98117
BAG4	560.136	0.00533646	0.0607553	0.0878353	0.930008	0.97917
BAG5	516.851	0.325473	0.145466	2.23745	0.0252572	0.13632
BAG6	4341.18	0.00310186	0.0684418	0.0453212	0.963851	0.990795
BAHCC1	301.172	-0.498594	0.485966	-1.02598	0.304899	0.615288
BAHD1	164.236	0.145608	0.112105	1.29885	0.193995	0.481003
BAIAP2	173.937	-0.229363	0.109498	-2.09468	0.0361998	0.169669
BAIAP2-DT	92.7524	0.507169	0.207249	2.44714	0.0143994	0.0935488
BAIAP2L1	122.622	-0.0658483	0.251188	-0.262147	0.793208	0.930344
BAIAP2L2	3.90198	-2.67857	1.08602	-2.46641	0.0136475	0.0901928
BAIAP3	58.0811	0.170825	0.426495	0.400532	0.688765	0.884826
BAK1	81.8476	0.0112901	0.158566	0.0712012	0.943238	0.983715
BAK1P1	7.49816	-0.282976	0.775672	-0.364814	0.71525	0.895725
BAMBI	305.489	0.854366	0.248805	3.43387	0.000595029	0.00857774
BANF1	2134.06	0.15729	0.0572513	2.74736	0.00600769	0.0503475
BANF1P2	9.11207	0.462785	0.475922	0.972396	0.330854	0.637239
BANP	489.208	0.0647691	0.159448	0.406207	0.68459	0.882957
BAP1	3226.53	0.0517427	0.123443	0.419164	0.675096	0.878819
BARD1	942.074	-0.110232	0.291001	-0.378801	0.704836	0.891027
BASP1	250.64	0.565226	0.251594	2.24658	0.0246668	0.134428
BAX	137.236	0.354307	0.123151	2.87702	0.00401452	0.0371478
BAZ1A	1544.33	-0.0983718	0.0366705	-2.68259	0.00730556	0.0582373
BAZ1A-AS1	17.9759	-0.197945	0.336819	-0.587691	0.55674	0.814298
BAZ1B	8758.84	0.00890013	0.0595134	0.149548	0.881121	0.961035
BAZ2A	4208.74	-0.0744725	0.0221742	-3.35851	0.000783631	0.01072
BAZ2B	5543.52	0.0649427	0.0618862	1.04939	0.293999	0.602788
BBC3	23.1296	0.0730412	0.299634	0.243768	0.807411	0.933859
BBIP1	550.237	0.0729016	0.0611904	1.19139	0.233501	0.535002
BBLN	11.9452	0.735279	0.432011	1.70199	0.0887567	0.301719
BBOF1	69.4729	0.00275964	0.172348	0.016012	0.987225	0.996043
BBS1	55.8115	-0.168198	0.193321	-0.870044	0.384276	0.689622
BBS10	447.846	0.159872	0.0677843	2.35854	0.018347	0.110278
BBS12	131.512	0.164028	0.197243	0.831602	0.405634	0.707983
BBS2	1152.46	0.0376813	0.118084	0.319106	0.749646	0.910809
BBS4	1468.78	-0.0646784	0.0849442	-0.761422	0.446405	0.739121
BBS5	34.6589	-0.339964	0.245128	-1.38689	0.165477	0.438039
BBS7	957.031	0.125985	0.0709414	1.77591	0.0757482	0.274492
BBS9	1557.32	-0.0154509	0.0364479	-0.423917	0.671626	0.877196
BBX	926.23	-0.031023	0.135566	-0.228841	0.818993	0.937477
BCAN	33.543	0.0921035	0.392652	0.234568	0.814544	0.936542
BCAP29	5.67826	-0.0347147	0.617725	-0.0561977	0.955184	0.987794
BCAP31	1517.63	0.199319	0.126362	1.57736	0.114713	0.35252
BCAR1	163.686	-0.251186	0.113184	-2.21926	0.0264688	0.140379
BCAR3	167.451	-0.0043738	0.267123	-0.0163737	0.986936	0.996006
BCAS2	459.271	-0.130968	0.124531	-1.05169	0.292944	0.601747
BCAS3	1535	-0.10894	0.0570401	-1.90989	0.0561476	0.226394
BCAS4	48.4979	0.478992	0.48611	0.985359	0.324448	0.633826
BCAT1	753.074	0.133183	0.0524124	2.54106	0.0110518	0.0783387
BCAT2	143.663	-0.149356	0.302534	-0.493684	0.621529	0.850285
BCCIP	595.109	0.113396	0.276818	0.409641	0.682069	0.881301
BCDIN3D	85.1649	0.0164002	0.156674	0.104677	0.916632	0.974757
BCDIN3D-AS1	17.6868	0.587792	0.593097	0.991056	0.321658	0.630714
BCKDHA	4.42511	0.423406	4.48151	0.0944785	0.924729	0.977356
BCKDHB	977.468	0.262819	0.0460242	5.71046	1.13e-08	8.95e-07
BCKDK	628.421	0.0792238	0.101441	0.780982	0.434813	0.730171
BCL10	463.906	0.158857	0.110472	1.43798	0.150439	0.412901
BCL11A	2.74037	-3.0838	1.4583	-2.11466	0.034459	0.164932
BCL2	239.59	0.572969	0.323773	1.76966	0.0767837	0.27649
BCL2L1	199.808	0.0977962	0.210658	0.464242	0.642474	0.860733
BCL2L11	176.297	-0.226374	0.108644	-2.08363	0.0371935	0.172892
BCL2L12	17.3578	-0.920544	0.362361	-2.54041	0.0110724	0.0783829
BCL2L13	376.699	-0.0826313	0.0740262	-1.11624	0.264318	0.570949
BCL2L15	3.0414	-1.50864	0.949697	-1.58855	0.112161	0.34806
BCL2L2	142.023	0.0864667	0.121002	0.71459	0.474863	0.763857
BCL2L2-PABPN1	21.2137	-0.274181	0.314049	-0.87305	0.382636	0.6881
BCL6B	4.60351	-1.77168	0.80649	-2.19678	0.0280364	0.146037
BCL7A	414.602	-0.0776552	0.21016	-0.369505	0.711751	0.893849
BCL7B	449.051	0.137306	0.10899	1.2598	0.207741	0.499501
BCL7C	315.5	0.136904	0.170817	0.801467	0.422861	0.720833
BCL9	922.005	-0.0495338	0.0473371	-1.04641	0.295373	0.604196
BCL9L	294.641	-0.14097	0.186399	-0.756279	0.449482	0.741835
BCLAF1	3131.21	-0.0102885	0.080248	-0.128208	0.897984	0.967408
BCLAF1P2	3.29974	0.450712	0.802641	0.561536	0.574432	0.820326
BCLAF3	610.898	0.0353039	0.099245	0.355725	0.722047	0.898949
BCO2	141.936	0.536442	0.12219	4.39021	1.13e-05	0.00034175
BCOR	12082	0.389347	0.120225	3.23848	0.00120168	0.0148464
BCORL1	887.16	0.11043	0.110104	1.00296	0.315881	0.626847
BCR	2637.28	-0.0602102	0.027987	-2.15136	0.0314478	0.157544
BCS1L	497.456	-0.100792	0.226839	-0.444331	0.656803	0.868895
BDH1	179.424	-0.0282214	0.106996	-0.263761	0.791964	0.930344
BDH2	319.818	0.116773	0.0802717	1.45472	0.145748	0.40557
BDNF	30.4098	0.902549	0.268395	3.36276	0.000771672	0.0105839
BDNF-AS	20.2341	-0.189181	0.686066	-0.275748	0.782742	0.926341
BDP1	3718.83	-0.0378434	0.15257	-0.24804	0.804104	0.933184
BECN1	934.664	-0.109824	0.0470921	-2.33211	0.0196949	0.115869
BEGAIN	636.265	-0.398355	0.308307	-1.29207	0.196332	0.484493
BEND3	101.746	-0.418044	0.145558	-2.872	0.00407877	0.0375842
BEND4	806.306	0.199926	0.0506002	3.95109	7.78e-05	0.00166478
BEND5	319.54	0.212552	0.080619	2.6365	0.00837659	0.064367
BEND6	65.0108	0.243552	0.265528	0.917235	0.359019	0.668574
BEND7	582.402	0.0240599	0.0595061	0.404327	0.685972	0.883672
BEST1	101.426	-0.0540804	0.143182	-0.377703	0.705651	0.891094
BEST4	3.21693	1.4429	1.90742	0.756468	0.449369	0.741816
BET1	201.635	0.264651	0.227011	1.16581	0.243692	0.546242
BET1L	108.627	-0.373498	0.287824	-1.29766	0.194405	0.4816
BEX1	1901.42	0.241248	0.0544894	4.42744	9.54e-06	0.000295691
BEX2	696.139	0.0557291	0.0545098	1.02237	0.306607	0.617038
BEX3	1832.39	0.254363	0.0652989	3.89536	9.81e-05	0.00202166
BEX4	258.269	0.0826908	0.0891162	0.927899	0.35346	0.662356
BEX5	23.6422	0.265074	0.829448	0.319579	0.749288	0.910809
BFAR	1062.31	-0.0252807	0.113078	-0.223568	0.823093	0.939405
BFSP1	2.38154	-1.77168	1.14055	-1.55336	0.120338	0.362013
BFSP2	5.2838	-0.72146	0.911572	-0.791446	0.428684	0.724351
BGLAP	4.56184	-2.27418	0.90345	-2.51722	0.0118286	0.0819707
BHLHE40	11.9503	-0.307733	0.419333	-0.733865	0.463031	0.753796
BICC1	201.86	-0.0765212	0.227905	-0.33576	0.737052	0.905339
BICD1	1735.48	-0.347483	0.187162	-1.85659	0.0633701	0.243694
BICD2	516.027	0.0696182	0.126556	0.550099	0.582252	0.826428
BICDL1	456.664	0.313196	0.0993465	3.15256	0.00161846	0.018605
BICRA	229.612	0.0817351	0.140575	0.581432	0.560949	0.816934
BICRAL	1219.5	-0.246834	0.0894725	-2.75877	0.00580193	0.0491439
BID	164.108	-0.382065	0.150342	-2.54132	0.0110436	0.0783155
BIN1	2321.96	0.00346528	0.0675469	0.0513019	0.959085	0.989043
BIN3	256.117	-0.0698859	0.0899938	-0.776564	0.437416	0.732503
BIRC2	1007.08	0.122914	0.09308	1.32052	0.186661	0.470491
BIRC5	182.989	-0.014982	0.381945	-0.0392254	0.968711	0.990828
BIRC6	18599.8	-0.111513	0.0906108	-1.23068	0.218443	0.515053
BIVM	15.8981	0.184525	0.538447	0.342698	0.731826	0.902587
BLCAP	83.6395	0.168377	0.157211	1.07102	0.284159	0.591971
BLK	7.14111	0.128784	0.536122	0.240214	0.810165	0.934656
BLM	1368.31	-0.330525	0.179592	-1.84042	0.0657064	0.25018
BLMH	1185.68	-0.037054	0.0630798	-0.587415	0.556925	0.814311
BLOC1S1	74.7671	0.0953455	0.165664	0.575534	0.56493	0.81939
BLOC1S2	255.02	0.246206	0.191113	1.28827	0.197651	0.486028
BLOC1S3	5.59147	-1.99474	1.11668	-1.78632	0.0740468	0.270663
BLOC1S4	23.1141	-0.414684	0.820093	-0.505655	0.613099	0.845223
BLOC1S5	12.7009	-0.219139	0.404953	-0.541148	0.588405	0.829474
BLOC1S6	349.435	0.0389739	0.133185	0.29263	0.769805	0.918659
BLTP1	7174.48	-0.0308237	0.0805703	-0.382569	0.702039	0.890088
BLTP2	6212.1	-0.069051	0.0391176	-1.76522	0.0775275	0.278506
BLTP3A	521.033	-0.159815	0.141805	-1.127	0.25974	0.565776
BLTP3B	914.449	0.102308	0.147602	0.693131	0.488227	0.77363
BLVRA	2153.94	0.25827	0.0584887	4.41573	1.01e-05	0.000308528
BLVRB	35.0278	1.29106	0.261524	4.93666	7.95e-07	3.54e-05
BLZF1	697.85	-0.0441662	0.170634	-0.258835	0.795763	0.930508
BLZF2P	8.98766	-1.01658	1.27113	-0.799739	0.423862	0.720834
BMAL1	134.743	0.529749	0.125078	4.23537	2.28e-05	0.000626463
BMAL2	49.3238	-0.42672	0.334337	-1.27632	0.201843	0.492129
BMERB1	345.137	-0.153989	0.0774621	-1.98793	0.0468194	0.200978
BMF	73.6006	-0.618206	0.172379	-3.58633	0.000335367	0.00543948
BMI1	16.1118	-0.674383	0.372691	-1.8095	0.0703735	0.261167
BMP1	404.528	-0.120414	0.193012	-0.623867	0.532715	0.801971
BMP2	5.83496	2.17367	2.17588	0.998984	0.317802	0.627625
BMP2K	589.805	-0.140204	0.0593666	-2.36166	0.0181933	0.109702
BMP7	117.765	-0.552187	0.787358	-0.701316	0.483106	0.769757
BMP8A	28.801	0.513731	0.45969	1.11756	0.263755	0.5702
BMP8B	91.6745	-0.40957	0.222563	-1.84024	0.0657327	0.25018
BMPER	18.8559	-0.292333	0.578698	-0.505157	0.613449	0.845474
BMPR1A	1824.85	0.0387003	0.0336011	1.15176	0.249421	0.55336
BMPR1AP1	25.564	0.0908159	0.281905	0.322151	0.747339	0.910079
BMPR1AP2	6.442	1.02808	1.06472	0.965582	0.334253	0.640918
BMPR1B	2012.74	-0.312206	0.273574	-1.14121	0.253782	0.558024
BMPR2	2930.77	0.0379752	0.148752	0.255292	0.798497	0.931474
BMS1	2604.32	-0.0851331	0.123119	-0.691473	0.489268	0.774426
BMS1P1	260.916	-0.239705	0.226066	-1.06033	0.288993	0.59717
BMS1P20	7.73057	0.321429	0.518501	0.61992	0.535311	0.802892
BMS1P8	35.5043	0.509732	0.241594	2.10987	0.0348692	0.166191
BMT2	402.203	0.267749	0.0719172	3.72302	0.000196853	0.00358231
BMX	5.17016	-0.47212	0.648287	-0.728257	0.466456	0.756814
BNC2	77.3181	-1.72944	0.500748	-3.45371	0.000552941	0.00814172
BNIP1	68.7014	0.928384	0.309522	2.99941	0.00270499	0.0274595
BNIP2	1469.78	-0.0612304	0.0807539	-0.758235	0.44831	0.74096
BNIP3	664.811	0.242726	0.170163	1.42643	0.153744	0.418324
BNIP3L	1181.29	0.24153	0.0645222	3.74337	0.00018157	0.00334655
BNIPL	28.9487	-0.280977	0.398902	-0.704376	0.481198	0.768387
BOC	22.932	-0.418402	0.63133	-0.662731	0.507503	0.785824
BOD1	651.004	0.0520353	0.111411	0.467056	0.64046	0.85949
BOD1L1	6679.2	-0.0202076	0.0815027	-0.247938	0.804183	0.933184
BOK	33.1386	-0.191444	0.4036	-0.47434	0.635257	0.857164
BOLA1	8.55949	0.569356	0.498301	1.1426	0.253206	0.557301
BOLA2-SMG1P6	7.84023	-0.704566	0.536962	-1.31213	0.189475	0.474387
BOLA2P3	17.8589	-0.5034	0.595482	-0.845364	0.397907	0.701396
BOLA3	274.046	0.549069	0.0874565	6.2782	3.43e-10	3.95e-08
BOLA3-DT	2.25092	-2.9318	1.46621	-1.99958	0.0455452	0.197817
BOP1	884.504	-0.243654	0.143281	-1.70053	0.0890304	0.302119
BORA	176.046	0.091891	0.212074	0.433296	0.6648	0.872928
BORCS5	104.86	-0.122002	0.217812	-0.560124	0.575395	0.820791
BORCS6	49.9075	-0.0340113	0.629205	-0.0540545	0.956892	0.988392
BORCS7	3.34151	1.07632	0.804696	1.33754	0.181045	0.46015
BORCS8	6.63791	0.675778	0.572689	1.18001	0.237997	0.540681
BPGM	320.649	0.446988	0.128857	3.46886	0.000522666	0.00779024
BPHL	105.967	0.0599823	0.139545	0.429841	0.667311	0.873725
BPNT1	544.214	0.0119651	0.105428	0.11349	0.909642	0.972226
BPNT2	922.798	0.107321	0.104011	1.03182	0.302156	0.611896
BPTF	9438.51	-0.0977788	0.0585615	-1.66968	0.0949831	0.314502
BRAF	3517.46	-0.121357	0.0473365	-2.56372	0.0103557	0.0746085
BRAFP1	20.8394	-0.402804	0.498207	-0.808507	0.418799	0.717772
BRAP	622.197	-0.0591205	0.0575588	-1.02713	0.304358	0.614904
BRAT1	420.054	0.0031335	0.163343	0.0191836	0.984695	0.99565
BRCA1	3561.52	-0.145559	0.160237	-0.908399	0.363667	0.671533
BRCA1P1	5.02913	-0.0611869	0.648443	-0.0943597	0.924823	0.977356
BRCA2	1950.21	-0.233062	0.126645	-1.84028	0.0657275	0.25018
BRCC3	264.098	0.201098	0.0886281	2.26901	0.0232679	0.129272
BRCC3P1	38.6142	-0.13889	0.231411	-0.600186	0.548382	0.810439
BRD1	1232.38	-0.0402177	0.0409827	-0.981333	0.326429	0.635263
BRD10	1752.96	0.0154352	0.0775271	0.199094	0.842189	0.945852
BRD2	2400.32	-0.087366	0.0438474	-1.9925	0.0463163	0.199539
BRD3	1205.59	-0.0348737	0.0768322	-0.453894	0.649905	0.864463
BRD4	3686.16	0.00923879	0.0236559	0.390549	0.696131	0.888526
BRD7	2785.68	0.0192455	0.0444822	0.432657	0.665264	0.872928
BRD7P2	11.5303	0.043895	0.421737	0.104081	0.917105	0.974782
BRD8	4473.84	-0.0822384	0.0215089	-3.82346	0.000131591	0.00256937
BRD9	1582.84	-0.0316724	0.036124	-0.876769	0.380612	0.688041
BRF1	686.909	-0.0352844	0.0548744	-0.643004	0.520222	0.795608
BRF2	92.2866	0.336961	0.149707	2.25081	0.0243978	0.133551
BRI3	395.616	0.114496	0.264249	0.43329	0.664804	0.872928
BRI3BP	65.1239	-0.149428	0.568019	-0.263069	0.792497	0.930344
BRICD5	29.7654	-0.346725	0.715101	-0.484862	0.627775	0.852303
BRINP1	308.959	0.659493	0.49079	1.34374	0.179033	0.457684
BRINP2	13.5199	1.74521	0.626494	2.78567	0.00534167	0.0463629
BRIP1	3922.24	-0.161034	0.20029	-0.804004	0.421395	0.719492
BRIX1	942.781	0.0126581	0.123089	0.102837	0.918092	0.974782
BRK1	497.881	-0.00180058	0.0643558	-0.0279786	0.977679	0.993203
BRME1	96.8951	-0.141731	0.146934	-0.964585	0.334753	0.641515
BRMS1	394.475	0.223537	0.150263	1.48764	0.136847	0.391479
BRMS1L	367.975	-0.0120396	0.0749594	-0.160616	0.872396	0.956714
BROX	1527.36	0.00353058	0.0556219	0.0634745	0.949389	0.986247
BRPF1	603.911	-0.0880544	0.0585968	-1.50272	0.132912	0.384833
BRPF3	1081.1	-0.183059	0.200226	-0.914263	0.360579	0.669821
BRSK1	1486.72	-0.0101437	0.13345	-0.0760113	0.93941	0.98231
BRSK2	209.567	-0.623613	0.275052	-2.26725	0.0233749	0.129657
BRWD1	4663.45	-0.081451	0.0462804	-1.75995	0.0784169	0.280308
BRWD1-AS2	2.81966	1.64336	0.976708	1.68255	0.092463	0.309507
BRWD3	2929.17	0.0399032	0.0853809	0.467354	0.640246	0.859478
BSCL2	120.26	-0.192595	0.220847	-0.872073	0.383168	0.68832
BSDC1	934.461	-0.141467	0.10802	-1.30963	0.19032	0.475628
BSG	454.775	0.295149	0.18615	1.58555	0.112842	0.348873
BSN	1063.84	-0.301179	0.137534	-2.18985	0.0285353	0.147953
BSPRY	2.10196	-4.39978	4.80845	-0.915011	0.360186	0.669407
BST1	22.2551	-0.285867	0.982312	-0.291014	0.771041	0.91971
BTAF1	2368.92	-0.0661133	0.0727701	-0.908523	0.363602	0.671501
BTBD1	902.519	0.118233	0.0795689	1.48592	0.137299	0.392205
BTBD10	1112.73	0.255425	0.0671046	3.80637	0.000141019	0.00270312
BTBD19	26.9094	-0.186718	0.275469	-0.677819	0.497887	0.779563
BTBD2	1230.98	-0.0656863	0.13996	-0.469321	0.63884	0.858789
BTBD3	823.591	0.0899707	0.109704	0.820121	0.412147	0.714424
BTBD6	140.329	0.049982	0.121407	0.411691	0.680566	0.880918
BTBD7	1009.5	-0.0481565	0.120205	-0.40062	0.6887	0.884826
BTBD8	313.08	0.019643	0.222746	0.0881856	0.929729	0.979113
BTBD9	597.484	-0.0994853	0.0588993	-1.68908	0.091205	0.306876
BTD	477.027	0.114046	0.0659015	1.73056	0.0835311	0.291066
BTF3	6374.78	0.0390655	0.0262085	1.49057	0.136076	0.390473
BTF3L4	409.683	0.0214947	0.0709372	0.30301	0.761882	0.91602
BTF3L4P2	22.5749	-0.331108	0.303216	-1.09199	0.274839	0.583084
BTF3P16	41.8576	-0.771681	0.23201	-3.32607	0.000880799	0.0116854
BTF3P3	5.75265	0.713746	0.597332	1.19489	0.23213	0.533329
BTF3P6	2.66059	-3.0838	1.4583	-2.11466	0.034459	0.164932
BTG1	1246.77	-0.169759	0.0911882	-1.86163	0.062655	0.242524
BTG1P1	7.46705	0.155831	2.29844	0.0677985	0.945946	0.984805
BTG2	33.7506	-0.297473	0.576939	-0.515606	0.60613	0.840672
BTG3	369.293	0.0253323	0.0748098	0.338623	0.734894	0.904248
BTK	117.3	0.736508	0.307592	2.39443	0.016646	0.103272
BTN2A1	570.405	-0.0863745	0.136595	-0.632339	0.527165	0.799596
BTN2A2	227.935	0.239582	0.258441	0.927028	0.353912	0.662888
BTN2A3P	17.7623	0.191819	0.699631	0.274172	0.783952	0.926341
BTN3A1	288.4	-0.242984	0.142343	-1.70702	0.0878175	0.299945
BTN3A2	127.667	-0.309155	0.264985	-1.16669	0.243336	0.545831
BTN3A3	117.566	-0.018227	0.132043	-0.138038	0.89021	0.964872
BTRC	631.676	0.0666697	0.0947949	0.703305	0.481865	0.768865
BUB1	1043.42	-0.0437653	0.175914	-0.248787	0.803525	0.933168
BUB1B	2501.13	-0.200987	0.178727	-1.12455	0.26078	0.566792
BUB3	1317	-0.11812	0.102763	-1.14944	0.250377	0.554546
BUD13	620.32	0.00200465	0.147449	0.0135956	0.989153	0.996357
BUD23	767.576	0.0450785	0.141402	0.318796	0.749881	0.910871
BUD31	1185.72	0.0396907	0.0416929	0.951978	0.341108	0.649523
BVES	206.277	0.0440431	0.100297	0.439125	0.660571	0.871103
BVES-AS1	50.2854	-0.0452457	0.204435	-0.221321	0.824843	0.940086
BYSL	202.47	-0.356643	0.102219	-3.48902	0.000484792	0.00736457
BZW1	2021.99	0.163269	0.0465644	3.50629	0.000454394	0.00696973
BZW1P2	25.8386	-0.391408	0.289487	-1.35208	0.176351	0.453613
BZW2	659.475	0.0179244	0.055895	0.320679	0.748454	0.910708
C10orf88	259.628	-0.10217	0.335307	-0.304706	0.76059	0.915343
C10orf88B	5.36451	-2.15321	1.25448	-1.71642	0.086086	0.296335
C10orf95-AS1	10.1755	-0.616807	1.50374	-0.410181	0.681673	0.881279
C11orf24	474.571	0.00862206	0.12224	0.0705339	0.943769	0.983869
C11orf54	74.5368	0.160756	0.166912	0.963117	0.335489	0.642458
C11orf58	2032.51	0.177594	0.0318846	5.56991	2.55e-08	1.88e-06
C11orf65	22.4724	-0.122178	0.304705	-0.40097	0.688442	0.884754
C11orf68	150.657	-0.00928681	0.278725	-0.0333189	0.97342	0.991705
C11orf71	14.2969	0.458645	0.720436	0.636622	0.524371	0.798114
C11orf96	2620.53	0.398007	0.182503	2.18083	0.0291962	0.150283
C12orf4	499.355	-0.108582	0.0643355	-1.68775	0.0914592	0.307469
C12orf43	183.546	-0.0519166	0.225981	-0.229739	0.818294	0.937317
C12orf57	2293.49	0.195184	0.13641	1.43086	0.15247	0.416292
C12orf60	10.5804	0.161205	0.440137	0.366262	0.71417	0.895274
C12orf75	87.2392	0.592983	0.155464	3.81428	0.000136581	0.00264368
C12orf76	45.7583	-0.159751	0.212912	-0.750315	0.453065	0.743678
C14orf119	165.619	0.377854	0.215998	1.74934	0.0802319	0.283909
C14orf132	577.986	0.115619	0.0598089	1.93314	0.0532186	0.218711
C14orf180	2.65885	4.98749	1.51311	3.29619	0.000980047	0.0126312
C14orf28	19.4025	-0.432194	0.331086	-1.30538	0.191762	0.47794
C14orf39	146.349	0.0629325	0.236175	0.266465	0.789881	0.929541
C14orf93	228.498	0.0178937	0.261364	0.0684628	0.945417	0.984612
C15orf32	2.99046	-3.22131	1.4518	-2.21884	0.0264974	0.140379
C15orf39	61.6766	-0.270913	0.184857	-1.46553	0.142777	0.401033
C15orf40	147.304	-0.14719	0.119293	-1.23385	0.217257	0.512962
C15orf61	41.0258	0.153387	0.408018	0.375932	0.706967	0.891617
C16orf86	56.951	0.479858	0.19098	2.5126	0.0119844	0.0827243
C16orf87	120.115	0.000890945	0.268037	0.00332396	0.997348	0.998609
C16orf96	19.8037	-0.852165	0.5778	-1.47484	0.140254	0.396777
C17orf100	7.32932	-0.482174	0.552129	-0.873298	0.3825	0.688041
C17orf107	44.793	-0.545799	0.21864	-2.49634	0.0125484	0.0853138
C17orf49	3.86116	-0.508646	0.745004	-0.682742	0.49477	0.777353
C17orf58	38.9435	0.0820986	0.229844	0.357193	0.720948	0.898277
C17orf67	8.64084	0.476247	0.489521	0.972883	0.330611	0.637208
C17orf75	634.634	-0.0586513	0.22064	-0.265823	0.790375	0.929916
C17orf80	683.709	0.110202	0.177937	0.619331	0.535698	0.802989
C18orf21	169.992	-0.0140303	0.196614	-0.0713598	0.943111	0.983715
C18orf32	10.4207	0.090816	0.445731	0.203746	0.838552	0.94459
C18orf54	271.924	0.00580343	0.163277	0.0355434	0.971646	0.991159
C19orf12	960.519	0.0463038	0.0463608	0.998769	0.317906	0.627625
C19orf18	10.2263	-0.556686	1.01571	-0.548074	0.583641	0.82661
C19orf25	44.2178	-0.806316	0.493124	-1.63512	0.102025	0.329364
C19orf38	3.64336	-0.644907	1.5621	-0.412845	0.67972	0.880496
C19orf44	171.136	-0.29831	0.111038	-2.68656	0.00721918	0.0578046
C19orf47	166.34	-0.0595355	0.245861	-0.242151	0.808663	0.9344
C19orf48P	47.7056	-0.890866	0.46152	-1.93029	0.053571	0.21968
C19orf53	49.4121	-0.132428	0.205112	-0.645636	0.518515	0.794756
C19orf67	2.97778	2.39824	1.1278	2.12647	0.0334641	0.162981
C19orf73	3.23121	1.79126	1.77089	1.0115	0.311775	0.622486
C1D	199.656	0.104025	0.101289	1.02701	0.304415	0.614904
C1GALT1	316.234	-0.070004	0.350238	-0.199876	0.841578	0.94549
C1GALT1C1	106.964	0.669316	0.142102	4.7101	2.48e-06	9.3e-05
C1GALT1C1L	56.6075	0.203228	0.190264	1.06814	0.285459	0.592965
C1QBP	1026.74	0.272917	0.0962937	2.83422	0.00459381	0.0414412
C1QL1	244.948	-0.00325582	0.244858	-0.0132968	0.989391	0.996357
C1QL4	21.0727	-0.176937	0.314214	-0.563111	0.573359	0.820326
C1QTNF1	31.8502	0.87474	0.758515	1.15323	0.248817	0.552909
C1QTNF1-AS1	31.6549	0.633669	0.467047	1.35675	0.174859	0.451612
C1QTNF2	2.72975	-1.9392	1.14014	-1.70084	0.0889725	0.302119
C1QTNF3	19.3663	0.844991	0.338565	2.4958	0.0125673	0.0853456
C1QTNF3-AMACR	69.7769	-0.433264	0.175737	-2.46542	0.0136854	0.0903639
C1QTNF4	11.592	-1.05179	0.458133	-2.29581	0.0216865	0.12365
C1QTNF6	48.7601	0.844176	0.211352	3.99418	6.49e-05	0.00142985
C1RL	38.9462	0.0979227	0.231997	0.422087	0.672962	0.87813
C1S	7.69319	1.3335	0.982611	1.35709	0.174752	0.451482
C1orf115	8.99693	-1.61191	1.13852	-1.4158	0.156835	0.424036
C1orf122	31.8567	0.341976	0.256236	1.33462	0.182002	0.461913
C1orf131	266.418	0.0514066	0.1883	0.273004	0.78485	0.926655
C1orf159	157.26	-0.293648	0.198224	-1.48139	0.138502	0.394349
C1orf162	13.1177	0.562739	0.402822	1.39699	0.162416	0.433375
C1orf174	404.142	-0.0936089	0.0715412	-1.30846	0.190717	0.47616
C1orf185	2.88975	-0.0887542	2.02622	-0.0438028	0.965062	0.990795
C1orf198	392.854	0.0588241	0.0726005	0.810243	0.4178	0.717071
C1orf21	1047.96	0.180476	0.0444127	4.0636	4.83e-05	0.00114223
C1orf216	88.3787	0.360648	0.378063	0.953937	0.340116	0.648335
C1orf220	28.2159	0.0173217	0.397146	0.0436153	0.965211	0.990795
C1orf226	9.92478	-2.13425	0.595948	-3.58127	0.000341929	0.00551762
C1orf35	198.119	-0.0485209	0.102165	-0.474926	0.634839	0.857039
C1orf43	1652.96	0.11118	0.0353354	3.14643	0.00165276	0.0188849
C1orf50	2.84069	-0.257107	0.844755	-0.304357	0.760856	0.915343
C1orf52	482.859	0.0164526	0.0655008	0.251181	0.801674	0.932546
C1orf53	8.07511	-0.926269	0.758932	-1.22049	0.222279	0.520682
C1orf56	48.3299	-0.27211	0.208148	-1.30729	0.191114	0.476672
C1orf74	2.6981	0.813281	0.931255	0.873318	0.38249	0.688041
C2	4.22677	1.09573	1.19894	0.913911	0.360764	0.669932
C20orf204	2.41206	-3.0838	1.4583	-2.11466	0.034459	0.164932
C20orf96	600.152	0.0960076	0.1041	0.92226	0.356393	0.665486
C21orf58	185.158	-0.472891	0.254691	-1.85672	0.0633508	0.243694
C21orf62-AS1	17.4448	-2.20586	0.737768	-2.9899	0.00279065	0.0281271
C21orf91	71.4714	-0.289007	0.512358	-0.564073	0.572704	0.820326
C22orf23	4.30248	-2.90577	1.57675	-1.84289	0.0653451	0.249244
C22orf39	23.6697	0.0153257	0.296842	0.0516292	0.958824	0.989043
C22orf46P	19.7132	0.244658	0.534929	0.457364	0.647409	0.862952
C2CD2	89.1104	-0.402809	0.504602	-0.79827	0.424714	0.721197
C2CD2L	365.639	-0.0804074	0.207832	-0.386887	0.69884	0.889542
C2CD3	2707.13	-0.0342987	0.0594036	-0.577384	0.56368	0.818552
C2CD4C	18.1785	-0.297053	0.590315	-0.503211	0.614816	0.845897
C2CD5	2538.93	-0.130488	0.107946	-1.20883	0.22673	0.526008
C2orf15	3.39817	1.39824	0.866951	1.61283	0.106782	0.337926
C2orf27A	2.8711	-1.35664	0.961796	-1.41053	0.158383	0.42611
C2orf42	211.36	-0.145746	0.0991614	-1.46979	0.141619	0.398924
C2orf49	206.489	-0.255335	0.101138	-2.52461	0.0115826	0.0809039
C2orf66	6.7685	-1.37513	1.98339	-0.69332	0.488109	0.773597
C2orf68	333.509	0.00844492	0.134148	0.062952	0.949805	0.986288
C2orf69	193.497	-0.0414725	0.103567	-0.400443	0.688831	0.884832
C2orf72	72.6624	0.334686	0.316074	1.05889	0.289652	0.597671
C2orf74	17.2645	-0.594803	0.353977	-1.68034	0.0928907	0.310434
C2orf76	108.792	0.170594	0.263676	0.646983	0.517643	0.794218
C2orf81	12.5318	-0.523753	0.417838	-1.25348	0.21003	0.502863
C3orf18	147.089	0.0300309	0.278708	0.107751	0.914194	0.97413
C3orf22	5.49335	-2.09361	0.790196	-2.64948	0.0080616	0.0623405
C3orf38	232.21	-0.0122408	0.207538	-0.0589809	0.952967	0.98744
C3orf62	131.839	0.0494453	0.12522	0.394866	0.692942	0.886584
C3orf70	2.38154	-1.77168	1.14055	-1.55336	0.120338	0.362013
C4A	131.878	0.122584	0.336541	0.364247	0.715674	0.895725
C4B	26.2308	-0.447314	0.889195	-0.503055	0.614926	0.845897
C4orf3	164.932	0.0363059	0.252625	0.143714	0.885726	0.963111
C4orf33	18.3708	0.216859	0.501976	0.43201	0.665734	0.872928
C4orf36	2.58236	-3.22131	1.4518	-2.21884	0.0264974	0.140379
C4orf46	74.1158	-0.237483	0.394278	-0.602324	0.546958	0.809504
C4orf50	206.75	0.727801	0.283834	2.56418	0.0103421	0.0745784
C5	1990.09	-0.116357	0.0984015	-1.18248	0.237017	0.539961
C5orf15	185.955	0.127715	0.105706	1.20821	0.226965	0.526081
C5orf22	525.484	0.0265924	0.0933464	0.284879	0.775737	0.922801
C5orf24	515.56	0.00977234	0.0632961	0.154391	0.877302	0.958986
C5orf34	223.687	-0.048407	0.373786	-0.129505	0.896958	0.966804
C5orf46	2.66059	-3.0838	1.4583	-2.11466	0.034459	0.164932
C5orf63	114.062	0.08298	0.135144	0.614011	0.539208	0.805194
C6	128.665	0.665496	0.388845	1.71147	0.0869942	0.298422
C6orf118	4.33363	-1.3404	1.12749	-1.18884	0.234503	0.536489
C6orf120	95.9306	0.265794	0.147066	1.80732	0.070713	0.261948
C6orf136	225.482	0.0441657	0.0958447	0.460805	0.644939	0.862037
C6orf163	64.0621	-0.112902	0.285539	-0.395399	0.692548	0.886274
C6orf226	5.30945	1.90639	0.739161	2.57913	0.00990497	0.0721498
C6orf47	62.2511	-0.0351415	0.380095	-0.0924543	0.926337	0.977975
C6orf52	45.0607	0.0847285	0.214735	0.394572	0.693159	0.886718
C6orf62	1616.3	0.252749	0.108472	2.33009	0.0198016	0.116198
C6orf89	1352.01	0.0689709	0.0390586	1.76583	0.0774246	0.278334
C7	24511.6	0.347251	0.0748723	4.63791	3.52e-06	0.000124234
C7orf50	458.714	0.303832	0.175598	1.73027	0.0835818	0.291066
C8orf33	198.979	-0.0412878	0.102141	-0.404223	0.686049	0.883699
C8orf44	18.5123	-0.468288	0.34067	-1.37461	0.169252	0.443605
C8orf48	29.3567	-0.123829	0.569721	-0.21735	0.827935	0.94106
C8orf58	63.4341	0.48532	0.358369	1.35425	0.175657	0.452638
C8orf76	49.4298	-0.0712409	0.203607	-0.349894	0.726418	0.900584
C8orf82	70.9375	0.117599	0.323576	0.363437	0.716278	0.895929
C8orf88	196.225	0.46218	0.10372	4.45605	8.35e-06	0.00026295
C9orf40	39.8362	-0.0896507	0.226681	-0.395493	0.692479	0.886274
C9orf43	13.9018	-0.749845	0.655588	-1.14378	0.252717	0.556624
C9orf50	6.0518	0.576243	0.581278	0.991337	0.321521	0.630522
C9orf72	630.994	-0.0189568	0.0573494	-0.33055	0.740985	0.907101
C9orf78	1206.22	0.132993	0.0413482	3.21641	0.00129806	0.0156939
C9orf85	141.1	0.0374434	0.221618	0.168955	0.865832	0.955266
C9orf85P2	5.1135	-0.595823	0.70247	-0.848183	0.396336	0.701002
CA10	96.7551	0.804208	0.864196	0.930586	0.352068	0.660764
CA11	333.495	0.0657105	0.0786552	0.835424	0.403479	0.706485
CA13	5.23964	0.365823	0.630359	0.580341	0.561685	0.816943
CA5B	131.292	-0.120484	0.126013	-0.956129	0.339007	0.646612
CA5BP1	107.766	-0.558787	0.141584	-3.94669	7.92e-05	0.00168426
CA9	5.07548	-0.255913	2.56652	-0.0997122	0.920573	0.976008
CAAP1	352.533	0.0929262	0.12284	0.756484	0.449359	0.741816
CAB39	348.792	0.00275959	0.0770764	0.0358033	0.971439	0.991159
CAB39L	102.996	0.228319	0.141468	1.61393	0.106543	0.337926
CABCOCO1	52.9729	0.201352	0.19725	1.0208	0.30735	0.617627
CABIN1	3625.02	-0.106568	0.033861	-3.14723	0.00164828	0.018861
CABLES1	68.5235	-0.112003	0.332834	-0.336514	0.736484	0.905024
CABLES2	136.467	-0.0126888	0.123239	-0.102961	0.917994	0.974782
CABYR	81.1205	-0.381734	0.160942	-2.37187	0.0176984	0.108019
CACFD1	222.913	0.0403603	0.0960113	0.420371	0.674215	0.878638
CACHD1	759.218	0.0228768	0.0521147	0.438971	0.660683	0.871153
CACNA1B	2442.22	-0.0978826	0.0840258	-1.16491	0.244055	0.546824
CACNA1C	1249.05	-0.0529796	0.0662435	-0.799771	0.423843	0.720834
CACNA1D	327.563	-0.303839	0.322334	-0.942622	0.345874	0.654892
CACNA1E	242.535	-0.353038	0.335221	-1.05315	0.292271	0.600978
CACNA1G	46.4724	0.583682	0.596437	0.978615	0.32777	0.636464
CACNA2D1	15583.1	0.0706364	0.03832	1.84333	0.065281	0.24906
CACNA2D2	10598.6	0.238995	0.0346144	6.90451	5.04e-12	8.21e-10
CACNA2D3	21.2262	-3.68884	1.09519	-3.36823	0.000756516	0.0104031
CACNB1	322.646	0.142327	0.0797863	1.78386	0.0744471	0.271394
CACNB2	47.7735	-0.182469	0.207137	-0.880906	0.378368	0.686026
CACNB3	679.661	0.215912	0.203804	1.05941	0.289414	0.597671
CACNB4	31.3434	0.478863	0.257003	1.86326	0.0624258	0.242063
CACNG1	28.0661	-0.274181	0.271975	-1.00811	0.313401	0.624453
CACNG2	311.138	0.0331329	0.137337	0.241252	0.80936	0.934656
CACNG4	6974.17	-0.086543	0.0593355	-1.45854	0.144693	0.404164
CACNG5	9.16993	-1.49898	1.26797	-1.18219	0.237129	0.540006
CACNG7	656.781	0.222615	0.307296	0.724434	0.4688	0.758657
CACNG8	112.995	-0.0379874	0.374035	-0.101561	0.919105	0.975027
CACTIN	297.194	-0.271824	0.191805	-1.41718	0.156429	0.423387
CACTIN-AS1	3.01213	-2.23111	1.10901	-2.01181	0.0442401	0.194229
CACUL1	780.442	0.00476651	0.0791446	0.0602254	0.951976	0.98686
CACYBP	600.008	0.0498348	0.0586694	0.849417	0.395649	0.700382
CACYBPP2	5.75805	-0.0439035	1.23096	-0.035666	0.971549	0.991159
CAD	1941.19	-0.189978	0.0753032	-2.52284	0.0116411	0.0811712
CADM1	10061.5	0.186083	0.0257777	7.21874	5.25e-13	9.65e-11
CADM2	337.879	-0.126559	0.0782321	-1.61774	0.105719	0.336385
CADM3	624.754	0.118733	0.241486	0.491676	0.622949	0.850804
CADM4	351.045	0.062496	0.231632	0.269808	0.787308	0.927916
CADPS	485.798	0.231223	0.256445	0.901646	0.367245	0.674912
CALB1	19.3652	-0.744713	0.341114	-2.18318	0.0290226	0.149548
CALCA	82.2031	1.14797	0.255581	4.49161	7.07e-06	0.000230009
CALCB	28.714	1.36968	0.298276	4.59198	4.39e-06	0.000150942
CALCOCO1	1733.25	-0.106326	0.0676345	-1.57207	0.115935	0.354323
CALCOCO2	701.327	-0.078583	0.0543545	-1.44575	0.148248	0.409326
CALD1	1525.3	-0.106469	0.0696696	-1.5282	0.126462	0.374717
CALHM2	12.9712	1.02479	0.415473	2.46655	0.013642	0.0901928
CALM1	3910.28	0.195545	0.0623127	3.13812	0.00170036	0.0193589
CALM2	10327.9	0.256804	0.0470615	5.45678	4.85e-08	3.32e-06
CALM2P2	4.31907	1.10279	0.732195	1.50614	0.132031	0.38346
CALM3	1329.72	0.319342	0.039435	8.09794	5.59e-16	1.92e-13
CALML4	5.83262	-1.82722	1.30106	-1.4044	0.160199	0.429242
CALR	11070.5	0.38597	0.0724471	5.32761	9.95e-08	6.2e-06
CALU	1777.58	0.140855	0.0857353	1.6429	0.100403	0.325966
CALY	10.1165	1.57624	0.513371	3.07038	0.00213789	0.0230531
CAMK1	207.712	0.46204	0.203875	2.26629	0.0234336	0.1298
CAMK1D	78.2925	-0.27007	0.462993	-0.583313	0.559683	0.816196
CAMK2B	91.0917	-0.172865	0.3315	-0.521464	0.602044	0.83787
CAMK2D	1501.71	0.102999	0.20999	0.490498	0.623781	0.850804
CAMK2G	1927.5	-0.121036	0.118627	-1.0203	0.307585	0.617627
CAMK2N1	202.428	0.442444	0.101662	4.35212	1.35e-05	0.000395571
CAMK2N2	124.037	0.117189	0.195467	0.599534	0.548817	0.810439
CAMK4	404.139	0.0718712	0.243805	0.294789	0.768155	0.918155
CAMKK1	50.0616	0.485759	0.35817	1.35622	0.175028	0.451901
CAMKK2	485.673	0.0547517	0.0652259	0.839417	0.401235	0.704605
CAMKMT	193.097	-0.220118	0.15598	-1.4112	0.158186	0.42611
CAMKV	252.322	0.225753	0.183114	1.23285	0.217631	0.513674
CAMLG	427.556	-0.0191282	0.069627	-0.274724	0.783529	0.926341
CAMSAP1	3902.93	-0.0230598	0.0230178	-1.00183	0.316428	0.627433
CAMSAP2	4100.56	-0.0642478	0.0639769	-1.00423	0.315266	0.626412
CAMSAP3	221.623	-0.217624	0.0973308	-2.23592	0.0253567	0.136537
CAMTA1	1607.41	-0.0140826	0.08801	-0.160011	0.872872	0.956838
CAMTA2	386.796	0.0284985	0.0731822	0.389418	0.696967	0.888786
CAND1	3037.45	0.0440451	0.0851588	0.517212	0.605008	0.839705
CAND2	172.7	-0.279527	0.184821	-1.51242	0.130427	0.380618
CANT1	1112.57	0.0906614	0.173767	0.52174	0.601851	0.83775
CANX	7532.76	0.140038	0.0645172	2.17054	0.0299656	0.152176
CAP1	2824.03	0.282826	0.0398831	7.09139	1.33e-12	2.33e-10
CAP2	116.816	-0.11417	0.133465	-0.85543	0.392313	0.697161
CAP2P1	14.3433	-1.19795	0.42248	-2.83551	0.00457531	0.0412979
CAPG	4.09939	0.59089	0.72705	0.812722	0.416377	0.71623
CAPN1	1531.66	0.166739	0.178027	0.936595	0.348967	0.658304
CAPN10	306.501	-0.0537021	0.201005	-0.267167	0.78934	0.929044
CAPN12	20.6514	0.505882	0.747298	0.676948	0.498439	0.779964
CAPN13	15.6503	0.542257	0.706593	0.767425	0.442829	0.736682
CAPN14	13.7144	0.501338	0.398114	1.25928	0.207929	0.499701
CAPN15	251.728	-0.232912	0.291235	-0.799738	0.423863	0.720834
CAPN2	3301.28	-0.0546586	0.0422686	-1.29313	0.195968	0.484025
CAPN3	9.11143	-0.163998	0.478747	-0.342557	0.731932	0.902587
CAPN5	564.36	0.115581	0.0604874	1.91083	0.0560267	0.226195
CAPN7	1568.83	0.0443974	0.0793143	0.559766	0.575639	0.820991
CAPNS1	1803.67	0.291319	0.131533	2.21479	0.0267742	0.141567
CAPNS2	8.3819	0.920197	0.509135	1.80738	0.0707038	0.261948
CAPRIN1	7265.04	-0.00422499	0.0665571	-0.0634792	0.949385	0.986247
CAPRIN2	1868.12	0.036799	0.0332608	1.10638	0.268563	0.575881
CAPS	60.285	-0.101738	0.379583	-0.268026	0.788679	0.928669
CAPS2	168.57	-0.177125	0.236968	-0.747461	0.454785	0.745282
CAPZA1	1863.17	0.169485	0.0765337	2.21452	0.0267933	0.141567
CAPZA2	1503.53	0.208871	0.0369963	5.64572	1.64e-08	1.26e-06
CAPZB	1700.71	0.189349	0.104934	1.80446	0.0711594	0.263283
CARD10	45.0772	-0.171741	0.818509	-0.209822	0.833806	0.942923
CARD14	2.65852	2.22832	1.14055	1.95373	0.0507337	0.211857
CARD19	121.586	-0.134251	0.130582	-1.02809	0.303905	0.614337
CARD8	384.136	0.0616478	0.143466	0.429704	0.667411	0.873784
CARD9	3.73754	2.10279	0.939682	2.23776	0.0252364	0.136312
CARF	720.93	-0.0222242	0.053589	-0.414716	0.67835	0.880452
CARHSP1	246.185	0.082763	0.0917279	0.902266	0.366916	0.674821
CARM1	1050.08	-0.0845067	0.0443745	-1.9044	0.0568586	0.228562
CARMIL1	304.852	0.572815	0.314003	1.82423	0.0681166	0.256475
CARMIL2	689.161	0.177721	0.101427	1.75221	0.0797377	0.282708
CARMIL3	805.218	-0.113609	0.0507277	-2.23959	0.0251173	0.135797
CARNMT1	118.338	0.210735	0.263606	0.79943	0.424041	0.721038
CARS1	1178.79	0.396104	0.16619	2.38345	0.0171513	0.105578
CARS2	474.727	-0.192904	0.12408	-1.55468	0.120023	0.362013
CASC15	187.463	0.174989	0.172041	1.01714	0.309089	0.619757
CASC3	1980.47	-0.0259309	0.0461124	-0.562341	0.573884	0.820326
CASC9	7.90293	-1.18672	0.563903	-2.10447	0.0353374	0.167025
CASD1	3478.41	0.176804	0.0795506	2.22254	0.0262467	0.139871
CASK	2620.31	-0.0214283	0.0488232	-0.438895	0.660738	0.871153
CASKIN1	112.771	-0.153551	0.136306	-1.12652	0.259946	0.566067
CASKIN2	270.811	0.0840607	0.0870671	0.96547	0.334309	0.640918
CASP2	2101.15	-0.237212	0.0589928	-4.02104	5.79e-05	0.00129968
CASP3	630.538	0.115248	0.138515	0.832026	0.405394	0.707839
CASP6	58.3354	0.44882	0.188372	2.38263	0.0171895	0.105731
CASP7	53.324	0.114364	0.624163	0.183228	0.854619	0.950394
CASP8AP2	1587.58	-0.165956	0.120044	-1.38247	0.166829	0.440144
CASP9	229.969	0.0867046	0.0943249	0.919212	0.357984	0.667276
CAST	747.601	0.248511	0.0526725	4.71803	2.38e-06	8.99e-05
CASTOR1	5.20465	1.84958	1.19906	1.54252	0.122946	0.367607
CASTOR2	4661.83	-0.0448407	0.0865802	-0.51791	0.604521	0.839545
CASTOR3P	3992.36	-0.055493	0.0862728	-0.643227	0.520077	0.795608
CASZ1	4.80216	-0.0611869	0.648443	-0.0943597	0.924823	0.977356
CAT	1300.41	0.0797722	0.0666479	1.19692	0.231338	0.532438
CATIP	3.08318	-0.711957	2.17947	-0.326666	0.743921	0.908164
CATSPER1	2.703	0.586865	2.12094	0.276701	0.78201	0.926053
CATSPER2	237.899	-0.214457	0.147964	-1.44938	0.147231	0.408075
CATSPER2P1	44.7168	0.307671	0.523939	0.587226	0.557052	0.814311
CATSPER3	16.6677	-0.288607	0.551166	-0.52363	0.600536	0.837382
CATSPERD	2.75934	-0.0347146	0.873595	-0.0397377	0.968302	0.990795
CATSPERE	57.2541	-0.183107	0.190953	-0.95891	0.337604	0.645337
CATSPERG	354.822	0.070778	0.076416	0.92622	0.354332	0.663216
CAVIN1	4.20877	1.72631	1.57584	1.09548	0.273306	0.581782
CAVIN4	209.93	-0.0871266	0.225932	-0.385632	0.699769	0.890088
CBARP	229.913	0.0558638	0.310179	0.180102	0.857072	0.95134
CBFA2T2	1121.75	-0.108983	0.118845	-0.917024	0.35913	0.668604
CBFB	849.519	0.0494833	0.0492831	1.00406	0.315349	0.626419
CBL	3233.54	0.0678219	0.0646263	1.04945	0.293973	0.602788
CBLB	1850.66	0.0702321	0.0699544	1.00397	0.315393	0.626429
CBLL1	783.467	-0.0452184	0.051446	-0.878949	0.379429	0.68724
CBLN1	53.9314	-0.0215842	0.471071	-0.0458193	0.963454	0.990795
CBLN2	93.8404	-0.0902102	0.14853	-0.607354	0.543616	0.807585
CBLN3	2.73799	0.807532	1.95912	0.412191	0.680199	0.88091
CBLN4	8.65671	-4.0196	1.04664	-3.84049	0.000122789	0.00242421
CBR1	50.8834	0.0600479	0.201377	0.298187	0.765561	0.91779
CBR3	8.38709	-0.587675	1.36261	-0.431288	0.666259	0.873087
CBR3-AS1	4.65289	-0.994072	0.703963	-1.41211	0.157918	0.42609
CBR4	303.363	0.148018	0.0825729	1.79257	0.0730419	0.268063
CBS	158.731	0.238578	0.273987	0.870764	0.383883	0.689169
CBX1	938.575	0.00082379	0.0841746	0.00978669	0.992191	0.996678
CBX1P1	3.42212	-1.423	4.29395	-0.331396	0.740345	0.906998
CBX2	1225.48	-0.155335	0.0602326	-2.57892	0.00991095	0.0721581
CBX3	4352.81	0.039271	0.0676704	0.580328	0.561693	0.816943
CBX3P9	11.5721	-1.00872	0.460153	-2.19214	0.0283695	0.147432
CBX4	262.866	-0.327811	0.0893529	-3.66872	0.000243771	0.00425967
CBX5	3170.58	0.146124	0.074135	1.97105	0.0487183	0.206827
CBX5P1	8.26978	-0.764715	0.770047	-0.993076	0.320673	0.629656
CBX6	82.4533	0.341019	0.158239	2.15509	0.0311548	0.156407
CBX7	10.6913	0.429953	0.441093	0.974746	0.329686	0.637109
CBX8	286.297	0.0105141	0.0846681	0.12418	0.901173	0.967785
CBY1	77.0251	-0.589703	0.232512	-2.53623	0.0112053	0.0788959
CC2D1A	587.176	-0.147421	0.0594724	-2.47881	0.0131823	0.0880344
CC2D1B	648.266	0.0795361	0.137675	0.577708	0.563461	0.818385
CC2D2A	589.078	-0.160304	0.084519	-1.89666	0.0578727	0.230894
CCAR1	2711.47	-0.09256	0.120646	-0.767201	0.442962	0.736826
CCAR2	3381.58	0.0052194	0.0833792	0.0625984	0.950086	0.986288
CCBE1	96.2314	1.19246	0.260263	4.58173	4.61e-06	0.000157034
CCDC102A	54.9798	-0.160385	0.568184	-0.282276	0.777732	0.923837
CCDC102B	70.7772	0.0247859	0.171643	0.144404	0.885181	0.963111
CCDC103	14.133	-0.172218	0.382527	-0.450213	0.652557	0.865805
CCDC106	183.54	0.0542271	0.241273	0.224754	0.822171	0.938894
CCDC107	83.085	0.194372	0.156493	1.24205	0.214219	0.508963
CCDC110	2.92048	-0.257107	0.844755	-0.304357	0.760856	0.915343
CCDC112	717.766	0.2128	0.0897248	2.37169	0.0177068	0.108019
CCDC113	140.98	-0.108244	0.120939	-0.895034	0.370769	0.679098
CCDC115	118.509	0.261654	0.311428	0.840173	0.400812	0.704436
CCDC116	9.23387	-2.9416	0.760366	-3.86867	0.000109432	0.00219893
CCDC117	290.462	-0.12592	0.084381	-1.49227	0.135627	0.389894
CCDC12	365.291	0.0456547	0.0753822	0.605643	0.544752	0.808171
CCDC120	61.5376	-0.4943	0.405058	-1.22032	0.222344	0.520757
CCDC121	96.2199	0.347372	0.146608	2.36939	0.0178175	0.108413
CCDC122	93.1567	-0.190119	0.311355	-0.610619	0.541452	0.806588
CCDC124	759.343	0.119922	0.104446	1.14818	0.250896	0.554996
CCDC125	283.244	0.0403604	0.185102	0.218044	0.827395	0.940821
CCDC126	103.154	0.177349	0.286548	0.618916	0.535972	0.803171
CCDC127	235.819	-0.0763576	0.139693	-0.546611	0.584646	0.82668
CCDC134	63.1786	-0.236776	0.26968	-0.877989	0.379949	0.68771
CCDC136	2080.16	-0.0426932	0.07246	-0.589197	0.555729	0.814298
CCDC137	189.11	-0.547445	0.168763	-3.24387	0.0011792	0.0146526
CCDC138	531.219	-0.0821659	0.0625161	-1.31432	0.188739	0.47354
CCDC14	2598.95	-0.0384076	0.0709879	-0.541044	0.588477	0.829501
CCDC142	193.04	-0.435632	0.10499	-4.14928	3.34e-05	0.000842532
CCDC144BP	8.88269	-0.324221	0.483079	-0.671156	0.502121	0.78229
CCDC144CP	70.8707	-0.302151	0.459661	-0.657334	0.510966	0.78818
CCDC144NL	3.81302	-2.67857	1.08602	-2.46641	0.0136475	0.0901928
CCDC144NL-AS1	283.729	-0.297079	0.0859046	-3.45824	0.000543715	0.00803581
CCDC146	306.327	-0.0644516	0.152786	-0.421842	0.67314	0.878138
CCDC148	26.9299	0.201847	0.276382	0.73032	0.465195	0.755995
CCDC15	476.569	-0.182835	0.0660059	-2.76998	0.00560602	0.0478175
CCDC150	408.695	-0.201644	0.135164	-1.49185	0.135738	0.390024
CCDC152	542.464	0.125529	0.0912624	1.37547	0.168986	0.443248
CCDC153	7.9944	0.693729	0.885671	0.783281	0.433462	0.728998
CCDC154	34.5942	-0.331108	0.247575	-1.3374	0.181091	0.460191
CCDC157	101.695	-0.270228	0.143758	-1.87975	0.0601424	0.236531
CCDC158	18.4356	-0.119716	0.823538	-0.145368	0.88442	0.963111
CCDC159	105.891	-0.23543	0.140458	-1.67616	0.0937073	0.311911
CCDC163	11.3041	-0.591108	0.437964	-1.34967	0.177121	0.454928
CCDC167	368.337	0.0755331	0.116245	0.649773	0.515839	0.79235
CCDC168	6.03201	0.813282	0.588978	1.38084	0.167329	0.44073
CCDC17	38.8382	-0.611216	0.238581	-2.56188	0.0104107	0.0748679
CCDC171	351.748	-0.141658	0.0767962	-1.84459	0.0650968	0.248537
CCDC174	410.331	-0.099438	0.0710417	-1.39971	0.161599	0.432115
CCDC175	5.10955	1.1214	0.676345	1.65803	0.0973105	0.319665
CCDC18	764.061	-0.12647	0.33104	-0.382037	0.702434	0.890088
CCDC18-AS1	8.48542	0.439368	1.00942	0.435268	0.663368	0.872824
CCDC180	5.80043	-1.35664	0.680093	-1.99479	0.0460657	0.19915
CCDC181	107.198	0.175612	0.262483	0.669041	0.503469	0.782814
CCDC183	17.3571	-0.502102	0.640696	-0.783682	0.433227	0.728757
CCDC183-AS1	16.8914	0.228319	0.349905	0.652519	0.514067	0.790736
CCDC184	6.06366	0.899325	1.31173	0.685601	0.492965	0.776692
CCDC186	597.205	0.188448	0.108361	1.73908	0.0820201	0.287512
CCDC188	38.7072	-0.326269	0.233803	-1.39549	0.162868	0.434039
CCDC191	531.254	-0.0226916	0.0623912	-0.363699	0.716083	0.895825
CCDC22	222.689	-0.141057	0.270075	-0.522288	0.60147	0.83752
CCDC24	174.302	0.0909717	0.346915	0.262231	0.793144	0.930344
CCDC25	858.173	-0.0209256	0.100691	-0.20782	0.83537	0.943775
CCDC28A	239.805	-0.180544	0.177519	-1.01704	0.309134	0.619757
CCDC28B	27.6375	0.280787	0.275157	1.02046	0.30751	0.617627
CCDC3	4.4753	1.04075	1.53263	0.679064	0.497097	0.779021
CCDC30	119.209	-0.0361439	0.20103	-0.179794	0.857314	0.951449
CCDC32	95.826	0.00706599	0.146163	0.0483432	0.961443	0.990232
CCDC33	59.058	0.629282	0.188445	3.33933	0.000839804	0.0113027
CCDC34	342.81	-0.203564	0.0779809	-2.61043	0.00904276	0.0678379
CCDC38	3.70034	0.420965	0.746665	0.563793	0.572895	0.820326
CCDC40	2197.23	-0.215366	0.0308216	-6.98749	2.8e-12	4.76e-10
CCDC43	192.226	0.273174	0.10386	2.63021	0.0085333	0.0650626
CCDC47	1431.12	0.0198452	0.0583231	0.340263	0.733658	0.903806
CCDC50	1619.86	-0.00716136	0.0563737	-0.127034	0.898914	0.967589
CCDC51	74.4718	-0.144836	0.346402	-0.418115	0.675863	0.879062
CCDC57	1090.27	-0.0956328	0.141182	-0.677371	0.498171	0.779776
CCDC59	195.967	0.0401642	0.249649	0.160882	0.872186	0.956714
CCDC6	634.156	-0.259388	0.0926634	-2.79925	0.00512211	0.0451008
CCDC61	61.7988	0.0652323	0.405483	0.160876	0.872191	0.956714
CCDC62	23.8385	-0.193429	0.473631	-0.408397	0.682982	0.882173
CCDC65	7.49298	0.508427	0.520675	0.976477	0.328828	0.636524
CCDC66	519.385	-0.155984	0.164825	-0.94636	0.343965	0.652213
CCDC68	71.0687	-0.498116	0.174234	-2.85888	0.00425138	0.0387724
CCDC7	381.864	-0.203462	0.316076	-0.643713	0.519761	0.795462
CCDC71	436.116	0.0205787	0.0688196	0.299025	0.764921	0.917648
CCDC71L	42.0809	-0.127824	0.222334	-0.57492	0.565345	0.819666
CCDC74A	187.528	0.342504	0.278338	1.23053	0.218498	0.515104
CCDC74B	224.352	0.519217	0.281366	1.84535	0.0649873	0.24833
CCDC77	510.716	-0.0961048	0.0636516	-1.50986	0.13108	0.381538
CCDC78	157.592	0.351079	0.114607	3.06333	0.00218887	0.0234042
CCDC8	21.7409	0.509434	0.739722	0.688683	0.491022	0.775146
CCDC80	10.4643	0.323507	0.84631	0.382255	0.702272	0.890088
CCDC81	57.7208	-0.199628	0.522742	-0.381886	0.702546	0.890088
CCDC82	1962.41	0.107253	0.0823105	1.30303	0.192565	0.47896
CCDC85B	26.2058	0.394969	0.283408	1.39364	0.163426	0.435013
CCDC85C	241.357	-0.037791	0.228538	-0.16536	0.868661	0.955854
CCDC86	122.529	0.192986	0.130358	1.48043	0.138759	0.394523
CCDC87	7.53827	-0.112453	1.32029	-0.0851735	0.932123	0.979833
CCDC88A	3573.73	0.147305	0.0922822	1.59625	0.110434	0.345479
CCDC88B	8.11469	-1.30219	0.557957	-2.33386	0.0196029	0.11537
CCDC88C	438.597	-0.357268	0.172027	-2.07681	0.0378189	0.175078
CCDC89	19.8478	0.576568	0.52521	1.09779	0.272298	0.58061
CCDC9	362.822	0.0461513	0.0752791	0.61307	0.53983	0.805518
CCDC90B	1682.12	0.36116	0.150614	2.39791	0.0164889	0.102523
CCDC91	899.379	0.186159	0.0786438	2.36712	0.0179271	0.108793
CCDC92	623.687	0.367823	0.244977	1.50146	0.133237	0.385335
CCDC92B	3.899	2.92876	1.0958	2.6727	0.00752425	0.0595538
CCDC93	1547.13	-0.0972149	0.0365786	-2.6577	0.00786759	0.0614107
CCDC96	16.3507	0.866104	0.528363	1.63922	0.101167	0.327638
CCDC97	187.479	-0.107094	0.179018	-0.598231	0.549686	0.811192
CCDC9B	47.8739	0.0432091	0.311028	0.138923	0.889511	0.964862
CCDST	8.95395	1.02438	1.49456	0.685403	0.49309	0.776743
CCER2	4.00063	-0.909183	0.778131	-1.16842	0.242638	0.545492
CCHCR1	257.353	-0.173179	0.0896529	-1.93166	0.053401	0.219346
CCIN	7.05912	-0.619677	0.569006	-1.08905	0.276131	0.584962
CCL2	7.66726	2.39003	1.7128	1.3954	0.162897	0.434043
CCM2	2334.96	0.08903	0.140685	0.632832	0.526843	0.799413
CCM2L	35.9499	-0.685951	0.247517	-2.77132	0.00558287	0.0477108
CCN1	11.0116	-1.39971	0.500432	-2.79701	0.00515784	0.0452642
CCNA1	73.532	0.885062	0.516345	1.71409	0.0865122	0.297349
CCNA2	935.679	-0.170195	0.221015	-0.770059	0.441265	0.735285
CCNB1	1188.01	-0.110533	0.132794	-0.832362	0.405205	0.707665
CCNB1IP1	594.453	0.257295	0.059024	4.35915	1.31e-05	0.000383785
CCNB2	454.389	-0.0946577	0.0673775	-1.40489	0.160055	0.429074
CCNB3	45.5315	-0.303239	0.342646	-0.884991	0.376162	0.684579
CCNC	528.019	0.202568	0.0625367	3.23919	0.0011987	0.0148212
CCND1	5366.13	-0.0971564	0.0365262	-2.65991	0.00781611	0.0611055
CCND3	56.5492	0.0373766	0.19193	0.194741	0.845596	0.947177
CCNDBP1	1390.78	0.222218	0.0589911	3.76697	0.000165243	0.00309248
CCNE1	274.089	-0.134254	0.246404	-0.544852	0.585855	0.827798
CCNE2	144.14	-0.344092	0.255436	-1.34708	0.177956	0.455829
CCNF	561.166	-0.0382125	0.0608329	-0.628155	0.529902	0.801222
CCNG1	818.203	0.0816558	0.0502325	1.62556	0.104044	0.333201
CCNG2	1179.1	0.00592681	0.0418408	0.141651	0.887355	0.963693
CCNH	600.741	0.119474	0.0584548	2.04388	0.0409659	0.184033
CCNI	10677.4	0.113916	0.0666775	1.70846	0.0875502	0.299744
CCNJ	435.593	-0.222367	0.121926	-1.82378	0.068185	0.25661
CCNJL	260.315	-0.0936089	0.0890923	-1.05069	0.293399	0.602182
CCNK	602.242	-0.252904	0.1028	-2.46016	0.0138876	0.091361
CCNL1	1734.65	0.00041854	0.0344623	0.0121449	0.99031	0.996369
CCNL2	2672.96	0.0216266	0.0762307	0.283699	0.776641	0.923315
CCNP	4.54259	-0.64795	1.0401	-0.622968	0.533305	0.80206
CCNQ	185.19	-0.117096	0.106328	-1.10127	0.27078	0.578807
CCNT1	982.872	-0.240356	0.0461562	-5.20745	1.91e-07	1.09e-05
CCNT2	1096	-0.0924074	0.117083	-0.78925	0.429966	0.725533
CCNT2-AS1	32.5413	0.564653	0.656243	0.860433	0.38955	0.694671
CCNY	1285.46	-0.0156057	0.0670658	-0.232692	0.816001	0.936787
CCNYL1	227.773	0.190435	0.0954486	1.99515	0.0460261	0.19915
CCNYL2	334.961	0.0373882	0.208759	0.179098	0.857861	0.951614
CCP110	1691.76	-0.132501	0.153707	-0.862034	0.388669	0.69396
CCPG1	5.65971	-0.40911	0.616386	-0.663724	0.506867	0.785351
CCS	140.782	0.0316274	0.120819	0.261775	0.793495	0.930344
CCSAP	169.537	0.0033529	0.109861	0.0305195	0.975653	0.991917
CCSER1	1987.98	-0.462712	0.142185	-3.25431	0.0011367	0.0142665
CCSER2	1105.13	-0.00891107	0.0432259	-0.206152	0.836673	0.944249
CCT2	4724.96	0.0950294	0.040989	2.31841	0.0204269	0.118805
CCT3	5791.69	0.0763446	0.0410001	1.86206	0.0625948	0.242379
CCT4	2540.8	0.0831879	0.0460127	1.80793	0.0706173	0.261839
CCT5	7277.89	-0.00103431	0.0168494	-0.0613855	0.951052	0.986355
CCT6A	3762.21	0.0327433	0.0528065	0.620062	0.535217	0.802876
CCT6B	48.6502	0.775807	0.211995	3.65955	0.000252654	0.00437141
CCT6P3	69.8057	-0.339964	0.173332	-1.96135	0.0498378	0.209613
CCT7	3399.4	0.0155117	0.0246409	0.62951	0.529015	0.800741
CCT7P1	4.5076	0.742893	0.710967	1.0449	0.296067	0.604796
CCT8	3982.74	0.0198654	0.0971668	0.204446	0.838005	0.94459
CCT8P1	4.78142	-1.77168	0.80649	-2.19678	0.0280364	0.146037
CCZ1	758.044	0.0669281	0.121689	0.549992	0.582325	0.826428
CCZ1B	1296.86	0.194496	0.152006	1.27953	0.200711	0.49058
CD101	40.8431	-0.499601	0.228379	-2.1876	0.028699	0.148461
CD14	4.7352	0.500267	2.24991	0.22235	0.824042	0.939809
CD151	853.251	0.192745	0.174009	1.10767	0.268005	0.575533
CD163L1	76.5824	0.00844888	0.285615	0.0295814	0.976401	0.992248
CD164	727.582	0.236499	0.182936	1.2928	0.19608	0.484184
CD200	471.157	-0.00721847	0.0663638	-0.108771	0.913384	0.973486
CD207	50.3711	-0.72333	0.455815	-1.58689	0.112537	0.348351
CD226	11.2281	1.81328	0.502282	3.61009	0.000306092	0.00505276
CD24	1327.83	0.139165	0.102414	1.35885	0.174195	0.450946
CD247	2.72247	-0.820782	1.11958	-0.733117	0.463487	0.754445
CD248	104.12	0.663367	0.142227	4.66415	3.1e-06	0.000112337
CD27-AS1	20.0241	-0.415537	0.326604	-1.2723	0.203268	0.493549
CD274	5.64451	-0.656025	1.33473	-0.491504	0.62307	0.850804
CD276	1437.35	0.111447	0.0909358	1.22556	0.220364	0.517806
CD2AP	1049.66	-0.0110208	0.169545	-0.065002	0.948172	0.98576
CD2BP2	892.562	-0.0753489	0.0481962	-1.56338	0.117964	0.358591
CD302	4.1774	0.22832	0.721347	0.316518	0.751609	0.911074
CD320	175.922	-0.0378855	0.164991	-0.229621	0.818386	0.937317
CD36	6.14803	0.22832	0.588978	0.387654	0.698272	0.889446
CD38	7.53434	0.102117	1.56473	0.0652614	0.947966	0.98561
CD44	23.0798	1.87741	0.353231	5.31496	1.07e-07	6.56e-06
CD46	4575.43	0.0527681	0.086559	0.60962	0.542113	0.806869
CD47	565.277	-0.0233853	0.0605652	-0.386118	0.699409	0.889963
CD58	91.0662	0.701491	0.153485	4.57043	4.87e-06	0.000164116
CD59	8.96532	0.78379	1.00235	0.781954	0.434242	0.729688
CD63	2489.51	0.45003	0.15389	2.92437	0.00345158	0.0330407
CD72	28.8248	0.931531	0.54008	1.7248	0.0845632	0.293101
CD81	4042.87	-0.134053	0.117937	-1.13665	0.255687	0.560199
CD83	46.9393	-0.30079	0.211197	-1.42422	0.154384	0.419705
CD8A	92.9896	0.61375	0.15155	4.04983	5.13e-05	0.0011868
CD9	43.8403	1.04067	0.415749	2.50313	0.0123101	0.0840188
CD99L2	556.078	0.0970469	0.185376	0.523515	0.600616	0.837382
CDADC1	59.1706	-0.555952	0.191192	-2.90781	0.00363964	0.0343831
CDAN1	959.766	-0.0330078	0.0803756	-0.410669	0.681315	0.881262
CDC123	1544.36	0.144775	0.0365044	3.96596	7.31e-05	0.00158144
CDC14A	185.304	0.201207	0.105717	1.90326	0.0570067	0.228702
CDC14B	547.112	0.320111	0.0912859	3.50669	0.00045372	0.00696615
CDC16	2051.09	0.157819	0.084994	1.85683	0.0633353	0.243694
CDC20	222.694	-0.139252	0.148277	-0.939138	0.34766	0.657016
CDC20P1	5.77066	0.301658	1.2597	0.239468	0.810743	0.934656
CDC23	636.11	-0.0585573	0.129787	-0.451179	0.651861	0.86549
CDC25A	693.85	-0.266524	0.0549611	-4.84933	1.24e-06	5.18e-05
CDC25B	785.162	-0.184359	0.0514494	-3.5833	0.000339275	0.00548928
CDC25C	271.895	-0.302739	0.146209	-2.0706	0.0383964	0.176975
CDC26	35.7737	0.512017	0.616487	0.83054	0.406233	0.708523
CDC26P1	3.10205	0.906391	0.822462	1.10205	0.270442	0.578304
CDC27	1672.01	0.0853903	0.146059	0.584629	0.558797	0.815581
CDC34	522.191	0.0662624	0.0627509	1.05596	0.290986	0.599509
CDC37	2203.54	0.0731621	0.129466	0.565105	0.572003	0.820326
CDC37L1	326.177	0.0503628	0.0797201	0.631745	0.527553	0.799942
CDC40	801.274	-0.0490186	0.0508004	-0.964926	0.334582	0.641265
CDC42	21.5019	-1.07115	0.524888	-2.04072	0.041279	0.184873
CDC42BPA	6810.28	0.0663476	0.0468171	1.41717	0.156434	0.423387
CDC42BPB	4441.52	0.129963	0.0587267	2.21301	0.0268969	0.141972
CDC42BPG	129.028	0.0955641	0.126424	0.755902	0.449708	0.742067
CDC42EP3	610.191	0.203957	0.113287	1.80035	0.0718055	0.264693
CDC42EP4	104.148	-0.035853	0.308077	-0.116377	0.907354	0.971045
CDC42P6	21.1462	0.327855	0.30953	1.0592	0.289508	0.597671
CDC42SE1	496.389	0.0431597	0.0644432	0.669732	0.503029	0.782569
CDC42SE2	89.4037	0.418329	0.415207	1.00752	0.313685	0.624639
CDC45	1240	-0.315148	0.125539	-2.51035	0.0120611	0.0828399
CDC5L	1793.18	-0.065454	0.0767476	-0.852848	0.393743	0.698369
CDC6	1159.46	-0.379653	0.180723	-2.10075	0.0356628	0.167899
CDC7	457.639	-0.160668	0.238698	-0.673102	0.500883	0.781391
CDC73	3120.5	0.0394438	0.0857183	0.460156	0.645404	0.862078
CDCA2	677.463	-0.077397	0.218817	-0.353707	0.723558	0.899132
CDCA3	95.0931	-0.164575	0.259968	-0.633057	0.526697	0.799366
CDCA4	62.3862	-0.413227	0.184813	-2.23592	0.0253571	0.136537
CDCA5	274.637	-0.0999809	0.0867376	-1.15268	0.249041	0.552966
CDCA7	742.98	-0.349507	0.143187	-2.44092	0.0146498	0.0947727
CDCA7L	191.855	-0.0851187	0.16227	-0.524549	0.599897	0.837019
CDCA8	451.137	-0.176233	0.0678363	-2.59791	0.00937932	0.069538
CDH11	1780.33	0.576957	0.251339	2.29554	0.0217024	0.12365
CDH2	5442.73	0.406712	0.125083	3.25154	0.00114783	0.0143506
CDH23	78.3856	0.246467	0.161808	1.52321	0.127707	0.376714
CDH24	462.588	-0.228305	0.0672745	-3.39363	0.000689719	0.00967809
CDH26	16.8226	-0.530672	0.35687	-1.48702	0.13701	0.391734
CDH3	7.27092	1.38032	0.579078	2.38366	0.0171417	0.105578
CDH8	3.87431	0.936229	2.13371	0.438779	0.660822	0.871153
CDHR1	13.6234	0.298196	0.852326	0.349862	0.726442	0.900584
CDHR2	6.44594	0.73429	1.15196	0.637429	0.523845	0.797621
CDHR3	72.4653	0.0197327	0.169587	0.116358	0.907369	0.971045
CDIN1	368.684	0.0797746	0.0746741	1.0683	0.285383	0.592921
CDIP1	73.099	0.571296	0.359976	1.58704	0.112504	0.348351
CDIPT	723.338	-0.150105	0.0537005	-2.79523	0.00518626	0.0454304
CDIPTOSP	2.50091	-4.64555	4.80475	-0.966867	0.33361	0.64049
CDK1	960.046	0.0937254	0.140758	0.665864	0.505498	0.784336
CDK10	1050.46	-0.146227	0.175498	-0.833212	0.404725	0.707218
CDK11A	69.0459	-0.280022	0.174806	-1.6019	0.109178	0.342522
CDK11B	1673.32	-0.0661695	0.0830391	-0.796848	0.425539	0.721892
CDK12	1523.69	-0.294852	0.134708	-2.18883	0.0286093	0.148231
CDK13	2491.61	0.0194454	0.0975782	0.19928	0.842044	0.945852
CDK14	1127.58	-0.337306	0.259914	-1.29776	0.194369	0.4816
CDK16	1862.62	0.0262797	0.0720655	0.364665	0.715362	0.895725
CDK17	542.655	-0.0316806	0.172023	-0.184165	0.853884	0.950394
CDK18	105.902	0.349174	0.139268	2.50721	0.012169	0.0833795
CDK19	1286.01	-0.120991	0.124999	-0.967934	0.333078	0.640088
CDK2	312.547	-0.104744	0.171885	-0.609386	0.542269	0.807024
CDK20	79.676	-0.331355	0.322974	-1.02595	0.304916	0.615288
CDK2AP1	1381.29	0.261392	0.123604	2.11475	0.0344512	0.164932
CDK2AP2	87.172	0.0274265	0.233809	0.117303	0.90662	0.970589
CDK4	3328.7	0.0281891	0.0469931	0.599855	0.548603	0.810439
CDK5	1028.39	0.129636	0.228821	0.56654	0.571027	0.820326
CDK5R1	686.009	0.0182913	0.0548698	0.333358	0.738864	0.906329
CDK5R2	353.655	0.45567	0.31487	1.44717	0.14785	0.408759
CDK5RAP1	331.553	-0.032759	0.0787939	-0.415756	0.677589	0.880042
CDK5RAP2	7678.87	-0.140331	0.0517229	-2.71313	0.00666511	0.0546975
CDK5RAP3	190.805	-0.155153	0.104766	-1.48095	0.138621	0.394413
CDK6	829.398	-0.51023	0.342381	-1.49024	0.136161	0.390577
CDK7	496.985	-0.0326182	0.0644939	-0.505756	0.613028	0.845198
[truncated: 13,815 more rows]
