# Supplementary material for: PCB 153 Modulates Genes Involved in Proteasome and Neurodegeneration-Related Pathways in Differentiated SH-SY5Y Cells: A Transcriptomic Study
Source: Cells. 2026 Jan 23;15(3):217. doi: 10.3390/cells15030217 (PMC12896660; doi:10.3390/cells15030217)
Supplement: Supplementary file 1 [file cells-15-00217-s001.zip › Table S2.xlsx]

## Sheet: Supplementary table 2
	ONTOLOGY	ID	Description	pvalue	p.adjust	qvalue	geneID	Count	Count_BG_ratio
GO:0016125	BP	GO:0016125	sterol metabolic process	5.34e-06	0.027898	0.0265759	ABCA1/ABCG1/ACAA2/ACADVL/APP/CLN8/CYP26A1/CYP26B1/DGAT2/DHCR24/FDX1/G6PD/GNB3/HMGCR/HMGCS1/HSD17B7/INSIG1/LDLR/LIMA1/MSMO1/NFE2L1/NPC1/OSBPL1A/POR/PRKAG2/SC5D/SNX17/SOD1/SQLE/SREBF2/STARD4/TM7SF2	32	0.296296
GO:0008203	BP	GO:0008203	cholesterol metabolic process	1.2e-05	0.0313493	0.0298637	ABCA1/ABCG1/ACAA2/ACADVL/APP/CLN8/DGAT2/DHCR24/FDX1/G6PD/GNB3/HMGCR/HMGCS1/HSD17B7/INSIG1/LDLR/LIMA1/MSMO1/NFE2L1/NPC1/OSBPL1A/POR/SC5D/SNX17/SOD1/SQLE/SREBF2/STARD4/TM7SF2	29	0.298969
GO:1902652	BP	GO:1902652	secondary alcohol metabolic process	2.28e-05	0.0397133	0.0378313	ABCA1/ABCG1/ACAA2/ACADVL/APP/CLN8/DGAT2/DHCR24/FDX1/G6PD/GNB3/HMGCR/HMGCS1/HSD17B7/IDH1/INSIG1/LDLR/LIMA1/MSMO1/NFE2L1/NPC1/OSBPL1A/POR/SC5D/SNX17/SOD1/SQLE/SREBF2/STARD4/TM7SF2	30	0.285714
GO:0042470	CC	GO:0042470	melanosome	5.37e-06	0.00185672	0.00166072	AHCY/ANXA6/ATP1A1/ATP7A/CD63/CLTC/CTSB/FASN/HSP90AA1/HSP90AB1/HSP90B1/HSPA5/PDIA3/PDIA4/PDIA6/PRDX1/RAB2A/RAB35/RAB5A/RAB7A/SERPINF1/SLC3A2/SLC45A2/SND1/STOM/TFRC/TMED10/TMEM33/YWHAB/YWHAZ	30	0.30303
GO:0048770	CC	GO:0048770	pigment granule	5.37e-06	0.00185672	0.00166072	AHCY/ANXA6/ATP1A1/ATP7A/CD63/CLTC/CTSB/FASN/HSP90AA1/HSP90AB1/HSP90B1/HSPA5/PDIA3/PDIA4/PDIA6/PRDX1/RAB2A/RAB35/RAB5A/RAB7A/SERPINF1/SLC3A2/SLC45A2/SND1/STOM/TFRC/TMED10/TMEM33/YWHAB/YWHAZ	30	0.30303
GO:1905369	CC	GO:1905369	endopeptidase complex	1.99e-05	0.00458391	0.0041	CASP2/COLEC11/HSPB1/PIDD1/PIGS/PLAUR/PSMA4/PSMA7/PSMB2/PSMB6/PSMC1/PSMC2/PSMC3/PSMC5/PSMD1/PSMD14/PSMD2/PSMD4/PSMD6/RAD23B/TXNL1/UCHL5/VCP	23	0.323944
GO:1905368	CC	GO:1905368	peptidase complex	0.000115328	0.0199518	0.0178455	CASP2/COLEC11/ENY2/HSPB1/KAT2A/PIDD1/PIGS/PLAUR/PSMA4/PSMA7/PSMB2/PSMB6/PSMC1/PSMC2/PSMC3/PSMC5/PSMD1/PSMD14/PSMD2/PSMD4/PSMD6/RAD23B/SPCS1/SPG7/SUPT20H/TXNL1/UCHL5/VCP	28	0.269231
GO:0000502	CC	GO:0000502	proteasome complex	0.000173623	0.0240294	0.0214927	HSPB1/PSMA4/PSMA7/PSMB2/PSMB6/PSMC1/PSMC2/PSMC3/PSMC5/PSMD1/PSMD14/PSMD2/PSMD4/PSMD6/RAD23B/TXNL1/UCHL5/VCP	18	0.321429
GO:0045177	CC	GO:0045177	apical part of cell	0.000232152	0.0267749	0.0239483	ABCB1/ABCB4/ABCC4/ABCC5/ACTG1/AGER/APP/ATP1A1/ATP1B1/ATP1B2/ATP2B1/ATP6AP2/ATP7A/BYSL/CD44/CDH2/CIB1/CLDND1/CLIC4/CNTFR/CRB1/CTSB/FZD3/HAX1/HSP90AA1/HSP90AB1/IFIT5/JAG1/KCNB1/LDLR/LGMN/MFSD4B/MTDH/MUC20/MYL12B/MYO1B/NUMB/PARD6G/PLAT/PROM2/PTCH1/PTPRO/RAB18/SHANK2/SIPA1L3/SLC15A2/SLC19A1/SLC3A2/SLC4A2/SLC4A7/SLC6A9/SLC7A5/STK26/TUBG1/WDPCP	55	0.209125
GO:0005838	CC	GO:0005838	proteasome regulatory particle	0.000291821	0.0288486	0.0258031	PSMC1/PSMC2/PSMC3/PSMC5/PSMD1/PSMD14/PSMD2/PSMD4/PSMD6	9	0.473684
GO:0009986	CC	GO:0009986	cell surface	0.000385674	0.0315944	0.0282591	ABCA1/ABCB1/ABCC4/ABCG1/ACHE/ACVRL1/ADAMTS13/ADGRA2/AGER/AIMP1/ALCAM/ANXA5/APP/ARSB/ATP1B2/ATP6AP2/B4GALT1/C1QBP/CALR/CD226/CD248/CD44/CD58/CD63/CD8A/CDH2/CLDND1/CLIC4/CLMP/CNTFR/COL23A1/COLEC11/CORIN/CTSB/DIP2A/F2R/FERMT2/FGFR2/FZD3/GFRA3/GRIA2/GRIN1/HILPDA/HLA-E/HSP90AA1/HSP90AB1/HSPA5/IDE/IL6ST/INSR/ISLR2/ITGA1/ITGA7/ITGA9/ITGAE/KCNB1/KIT/LDLR/LRP6/MMP16/MXRA8/NOTCH4/NRXN1/P2RX7/PACC1/PDIA3/PD…	84	0.186667
GO:0031301	CC	GO:0031301	integral component of organelle membrane	0.000429068	0.0315944	0.0282591	AGK/AMFR/ANKLE2/ARMCX3/ATP2B1/AUP1/BNIP1/CALR/CHCHD10/CHST12/CNR1/COX11/CSGALNACT2/DERL2/DGAT2/DNAJC11/DOLK/DPAGT1/ELOVL4/EMC3/ENTPD4/FAR1/FUNDC1/FUNDC2/GHITM/HLA-E/HSPA5/INSIG1/KTN1/LFNG/MTX2/NPC1/P2RX7/PDIA3/PIGS/PKD2/PORCN/RHBDD1/RTN2/RTN4/RYR1/SARAF/SCO2/SFXN2/SGMS1/SLC25A3/SLC35A5/SLC38A9/SLC6A17/SLC6A9/SPCS1/SPG7/SPPL2B/SREBF2/STX12/SV2C/SYP/SYS1/TBL2/TM7SF2/TMCO1/TMEM33/TMEM43/TRAM1/UNC50	65	0.196375
GO:0031300	CC	GO:0031300	intrinsic component of organelle membrane	0.000463567	0.0315944	0.0282591	AGK/AMFR/ANKLE2/ARMCX3/ATP2B1/AUP1/BNIP1/CALR/CHCHD10/CHST12/CNR1/COX11/CSGALNACT2/DERL2/DGAT2/DNAJC11/DOLK/DPAGT1/ELOVL4/EMC3/ENTPD4/FAR1/FUNDC1/FUNDC2/GHITM/HLA-E/HSPA5/INSIG1/KTN1/LFNG/MTX2/NPC1/P2RX7/PDIA3/PIGS/PKD2/PORCN/PPOX/RAB35/RAB5A/RAB7A/RHBDD1/RTN2/RTN4/RYR1/SARAF/SCO2/SFXN2/SGMS1/SLC25A3/SLC35A5/SLC38A9/SLC6A17/SLC6A9/SPCS1/SPG7/SPPL2B/SREBF2/STX12/SV2C/SYP/SYS1/TBL2/TM7SF2/TMCO1/TME…	69	0.193277
GO:0015629	CC	GO:0015629	actin cytoskeleton	0.000502223	0.0315944	0.0282591	ABCB4/ABL2/ACTG1/ACTN2/ACTN4/ACTR1A/ACTR2/ACTR3/ADD1/AFAP1L1/ARHGAP32/ARPC2/ARPC3/ARPC5/ASAP1/BMF/CAP1/CAPZA2/CDH2/CLIC4/CNN3/CNR1/CORIN/CROCC/CTTNBP2NL/DAPK1/DCTN3/DCTN4/DLC1/DNAJA3/EHBP1L1/FBLIM1/FERMT2/FLNB/FYN/GSN/HAX1/HNRNPC/HNRNPK/IFIT5/IPP/IQGAP1/KALRN/KIF9/LIMA1/LSP1/MTSS1/MYH7B/MYL12A/MYL12B/MYL6/MYL6B/MYO1B/MYO1D/MYO9B/NEBL/NEXN/PDLIM7/PPP1R12A/PTK2/RAB5A/RHOQ/RHOU/RND1/SIPA1L3/SNCA/SOR…	75	0.189394
GO:0016323	CC	GO:0016323	basolateral plasma membrane	0.00062336	0.0359471	0.0321522	ABCC4/ABCC5/ANK1/ATP1A1/ATP1B1/ATP2B1/ATP7A/B4GALT1/CADM1/CD44/CDH2/CNNM4/HSP90AA1/HSP90AB1/IDE/LDLR/LIN7B/MUC20/MYO1D/NAIP/NUMB/PKD1/PKD2/PLPP3/PROM2/SLC19A1/SLC3A2/SLC41A1/SLC4A2/SLC4A7/SLC6A9/SLC7A5/SLC8A2/TFRC	34	0.22973
GO:0030176	CC	GO:0030176	integral component of endoplasmic reticulum membrane	0.000854287	0.0432277	0.0386643	AMFR/ANKLE2/AUP1/BNIP1/CALR/DERL2/DGAT2/DOLK/DPAGT1/ELOVL4/EMC3/HLA-E/HSPA5/INSIG1/KTN1/PDIA3/PIGS/PKD2/PORCN/RHBDD1/RTN2/RTN4/SARAF/SGMS1/SPCS1/SPPL2B/SREBF2/TBL2/TM7SF2/TMCO1/TMEM33/TRAM1	32	0.230216
GO:0005925	CC	GO:0005925	focal adhesion	0.000913347	0.0432277	0.0386643	ABCB4/ACTG1/ACTN2/ACTN4/ACTR2/ACTR3/ADD1/AKAP12/ALCAM/ANXA5/ANXA6/ARHGAP24/ARHGAP31/ARPC2/ARPC3/ARPC5/CALR/CAP1/CD44/CDH2/CLTC/CNN3/DCTN4/DLC1/EPB41L5/FBLIM1/FERMT2/FLNB/GDI2/GSN/HNRNPK/HSP90B1/HSPA5/HSPB1/HSPG2/HYOU1/IQGAP1/ITGA1/JAK1/LIMA1/MAPRE1/MRC2/NEXN/NOX4/NUMB/PACSIN2/PDIA3/PDLIM7/PLAUR/PPIA/PPP1CC/PPP1R12A/PRAG1/PTK2/RHOU/RND3/RPL31/RPS3A/RSU1/SCARB2/SLC4A2/SORBS1/SYNPO2/TES/TLN2/TPM4/VA…	70	0.188172
GO:0101002	CC	GO:0101002	ficolin-1-rich granule	0.000937018	0.0432277	0.0386643	ACTR2/ALDOC/ARPC5/ARSB/ATAD3B/ATP6AP2/CD58/COPB1/CTSB/DDX3X/DYNLL1/FTH1/GLB1/GNS/GSN/HSP90AA1/HSP90AB1/IDH1/KCMF1/MVP/NBEAL2/PGM1/PKM/PPIA/PSMC2/PSMC3/PSMD14/PSMD2/PSMD6/PYGL/VCP	31	0.231343
GO:0030055	CC	GO:0030055	cell-substrate junction	0.00102902	0.044505	0.0398067	ABCB4/ACTG1/ACTN2/ACTN4/ACTR2/ACTR3/ADD1/AKAP12/ALCAM/ANXA5/ANXA6/ARHGAP24/ARHGAP31/ARPC2/ARPC3/ARPC5/CALR/CAP1/CD44/CDH2/CLTC/CNN3/COL17A1/DCTN4/DLC1/EPB41L5/FBLIM1/FERMT2/FLNB/GDI2/GSN/HNRNPK/HSP90B1/HSPA5/HSPB1/HSPG2/HYOU1/IQGAP1/ITGA1/JAK1/LIMA1/MAPRE1/MRC2/NEXN/NOX4/NUMB/PACSIN2/PDIA3/PDLIM7/PLAUR/PPIA/PPP1CC/PPP1R12A/PRAG1/PTK2/RHOU/RND3/RPL31/RPS3A/RSU1/SCARB2/SLC4A2/SORBS1/SYNPO2/TES/TLN2…	71	0.186842
GO:0044297	CC	GO:0044297	cell body	0.00109524	0.0445827	0.0398763	ACVRL1/AKAP12/ALCAM/ALS2/AMFR/APP/ASS1/ATP1B2/ATP2B1/ATP6AP2/ATP7A/BRINP2/CALCA/CHRM2/CIB1/CRTC1/CYGB/EFHC1/ENC1/FEZ1/FYN/FZD3/GAL/GJC2/GNB3/GNB4/GRIA2/GRIK2/HSP90AA1/HSP90AB1/IL6ST/INPP5F/INSR/ITGA1/KCNB1/KCNN1/KIF5A/LRP6/MAP1B/MYO1D/NDUFS7/NEGR1/NPPA/NQO1/NRXN1/NUMA1/P2RX7/PPT1/PRKAR2B/PTBP2/RAB5A/RET/RNF157/ROR2/RUFY3/SERPINF1/SEZ6/SHANK2/SLC1A2/SLC3A2/SLC8A2/SLC8A3/SNCA/SNCAIP/SOD1/SPTBN4/SRC…	78	0.183099
GO:0047485	MF	GO:0047485	protein N-terminus binding	1.22e-05	0.0115593	0.0109972	ACTN4/CALM1/CALM2/CALM3/CSNK2A1/CSNK2A2/DCTN4/EIF5A/ERCC3/ERCC6/EXOC2/EXOC5/FEZ1/HAX1/KCNB1/MAU2/MNAT1/MORF4L1/NCOA1/NCOR2/PDCD10/PELP1/PPP1CC/SCFD1/TAF11/TDRD7/TP53/VPS25/YWHAQ	29	0.298969
