# Supplementary material for: PCB 153 Modulates Genes Involved in Proteasome and Neurodegeneration-Related Pathways in Differentiated SH-SY5Y Cells: A Transcriptomic Study
Source: Cells. 2026 Jan 23;15(3):217. doi: 10.3390/cells15030217 (PMC12896660; doi:10.3390/cells15030217)
Supplement: Supplementary file 1 [file cells-15-00217-s001.zip › Table S3.xlsx]

## Sheet: GO_Results_AllData
ONTOLOGY	ID	Description	GeneRatio	BgRatio	pvalue	p.adjust	qvalue	geneID	Count	Relative_Enrichment	Direction
MF	GO:0003682	chromatin binding	52/681	481/12485	1.64669e-06	0.00123172	0.00115962	ACTN4/ARID1B/ATAD2B/CABIN1/CBX4/CCNT1/CDT1/CHD6/CREBBP/DDX11/EP400/ERCC3/ERCC6/EZH1/FAAP24/FOXO4/KAT2A/KMT5C/MBD5/MBD6/MBTD1/MCM3AP/MED1/MLLT3/MTA1/NCAPH2/NCOA1/NCOA6/NOC2L/NONO/NUP98/ORC1/PATZ1/PELP1/PHC1/PHC3/PHF19/PHF8/POLE/PRDM11/PRIMPOL/RUVBL2/SAFB/SETDB1/SMARCA2/SMARCC2/STAT5B/SUPT6H/TFAP2B/TOX/TP53/TSPYL5	52	0.108108	Down-regulated
CC	GO:0010008	endosome membrane	49/983	441/12806	0.00547376	0.0474677	0.0363102	ANXA6/AP2B1/ATP6AP2/ATP7A/CD63/CHMP4B/CHMP5/CLTA/CLTC/EPS15/HLA-E/INPP5F/IRF7/LAMTOR2/LDLR/LEPROT/LRP6/MYO1B/NDFIP1/NSG2/NTRK2/NUMB/OCRL/OPTN/PACSIN2/PDIA3/PLEKHF1/RAB11A/RAB11FIP4/RAB23/RAB35/RAB5A/RAB7A/RAP1A/RET/RHOU/RPS27A/SCARB2/SNX17/SNX4/SNX6/SNX7/STARD3NL/TFRC/TM9SF2/TMEM59/VPS25/VPS35/WASHC3	49	0.111111	Up-regulated
BP	GO:0022613	ribonucleoprotein complex biogenesis	50/672	450/12313	1.19047e-06	0.00512617	0.00494359	AAR2/ABT1/AGO1/AGO2/BYSL/CELF2/DDX21/DDX27/DDX31/DDX51/DHX37/EIF2S3/EIF3B/EIF3CL/EMG1/ERAL1/GEMIN8/HEATR1/HELQ/HSP90AB1/KHDC4/KRI1/LSG1/MAK16/METTL16/MYBBP1A/NOC2L/NOL6/NOPCHAP1/NSUN5P1/NSUN5P2/NUP88/PDCD11/PELP1/PRMT7/PRPF6/PRPF8/PTBP2/RIOK1/RPL14/RRP8/RRS1/RUVBL2/SART3/SF3A1/SF3A2/SFSWAP/USP36/UTP25/WDR43	50	0.111111	Down-regulated
BP	GO:0006338	chromatin remodeling	36/672	316/12313	2.21481e-05	0.0317899	0.0306577	ARID1B/BAZ2A/BEND3/BICRAL/CHD6/DDX21/EP400/ERCC6/EZH1/GATA3/H2BC17/H2BC26/H2BC9/H3C11/H3C7/H4C16/KAT2A/KDM5C/KMT2D/MCM3AP/MLLT3/MTA1/MYB/MYBBP1A/MYC/NFRKB/PHF8/RRP8/RUVBL2/SART3/SETDB1/SMARCA2/SMARCC2/SUPT6H/TSPYL5/TTF2	36	0.113924	Down-regulated
CC	GO:0098794	postsynapse	57/983	500/12806	0.00161155	0.021189	0.0162084	ACTG1/ACTR2/ADD1/ALS2/AP2B1/ARF4/ASAP1/ATP1A1/ATP2B1/ATP6AP2/ATP7A/CADM1/CALY/CAMK2N1/CDH2/CHRNB1/CLTA/EIF4E/FYN/GRIK2/GRIK4/GRK3/HNRNPH2/IGSF11/INSYN1/KALRN/LIN7B/MAP1B/METTL5/NEDD4/NTRK2/PLAT/PLCB3/PPP1CC/PPP3R1/PRKAR2B/PSMA7/PSMC5/PTCH1/PTK2/PTPRO/RAB11A/RAB5A/RHEB/RPS27/RTN4/SEMA4C/SEZ6/SHANK2/SHISA7/SLC6A17/SLC6A9/SLC8A2/SLC8A3/SNCA/SRCIN1/VPS35	57	0.114	Up-regulated
CC	GO:0009986	cell surface	55/983	450/12806	0.000373999	0.00986424	0.0075456	ABCB1/ACHE/ACVRL1/AIMP1/ALCAM/ANXA5/ARSB/ATP1B2/ATP6AP2/B4GALT1/C1QBP/CALR/CD226/CD248/CD44/CD58/CD63/CD8A/CDH2/CLDND1/CLIC4/CLMP/CNTFR/COL23A1/COLEC11/CORIN/CTSB/FERMT2/HLA-E/HSP90AA1/HSPA5/IDE/IL6ST/ISLR2/ITGA1/ITGA7/ITGAE/LDLR/LRP6/MMP16/MXRA8/NOTCH4/NRXN1/PACC1/PDIA3/PDIA4/PLAT/RTBDN/RTN2/SLC3A2/SLC7A5/TFRC/TNR/TSPAN8/WNT6	55	0.122222	Up-regulated
BP	GO:0032787	monocarboxylic acid metabolic process	51/950	415/12313	0.000592418	0.0468207	0.0431841	ABHD12/ACAA2/ACADVL/ACAT1/ACOT7/ACSL3/ACSM3/AIG1/ALDH1A3/ALDH1L2/ALDH5A1/ALDOC/BCO2/BPGM/CNR1/CRABP1/CRABP2/CYP26A1/CYP26B1/DBI/ECHDC3/ECHS1/ELOVL4/ENO3/GAPDH/GNPAT/GPAM/HADHB/HSD17B10/HSD17B4/IDH1/ILVBL/INSIG1/LDHA/LDHD/MID1IP1/MSMO1/MTHFD1L/NDUFAB1/NUDT19/PGK1/PGM1/PHGDH/PKM/POR/PRKAR2B/RBP1/SNCA/STARD4/TBXAS1/XBP1	51	0.122892	Up-regulated
CC	GO:1990351	transporter complex	32/983	259/12806	0.00501259	0.0466613	0.0356934	ABHD12/ATP1A1/ATP1B1/ATP1B2/CACNA2D2/CALM1/CALM2/CALM3/CHRNB1/CLIC1/CLIC4/GRIK2/GRIK4/KCNMB4/KCNN1/LRRC8C/NDUFA1/NDUFA12/NDUFA4/NDUFA5/NDUFAB1/NDUFB1/NDUFB2/NDUFB4/NDUFS3/NDUFS5/PACC1/RYR1/SCN7A/SHISA7/TRPM4/UQCRC2	32	0.123552	Up-regulated
CC	GO:0098552	side of membrane	41/983	326/12806	0.00115664	0.0170672	0.0130555	ABCB1/ALCAM/ANXA5/AP2B1/ATP1B2/ATP2B1/ATP6AP2/B4GALT1/CALR/CD226/CD248/CD8A/CHMP4B/CNTFR/COLEC11/CTSB/DNAJA1/EEF1A2/FERMT2/FYN/G6PD/GNB4/GNG11/GNG8/HLA-E/IDE/IL6ST/IQGAP1/ITGA1/ITGA7/ITGAE/LDLR/PLEKHA4/PTK2/PTK6/RAB5A/RGS2/RTBDN/SLC7A5/SYK/TFRC	41	0.125767	Up-regulated
CC	GO:0098798	mitochondrial protein-containing complex	33/983	262/12806	0.00327298	0.0357164	0.0273211	AGK/ATP5F1C/ATP5F1E/ATP5ME/ATP5MG/ATP5PD/ATP5PF/BAX/BCKDHB/CHCHD10/COX6C/COX7A2/COX7B/COX7C/HADHB/HSD17B10/MRPL39/MRPL51/MRPS33/MRPS36/MTX2/NDUFA1/NDUFA12/NDUFA4/NDUFA5/NDUFAB1/NDUFB1/NDUFB2/NDUFB4/NDUFS3/NDUFS5/SDHC/UQCRC2	33	0.125954	Up-regulated
BP	GO:0098771	inorganic ion homeostasis	51/950	404/12313	0.000314174	0.0323873	0.0298717	ANXA6/ATP1A1/ATP1B1/ATP1B2/ATP2B1/ATP6AP2/ATP7A/BAX/BOLA3/CALCA/CALCB/CALM1/CALM2/CALM3/CALR/CLIC4/CORIN/COX11/FBXL5/FTH1/GLRX3/GRIK2/GSTO1/HMOX2/HSP90B1/HTR2B/IBTK/MT2A/NDFIP1/NPPB/PPT1/RAB7A/RHCE/RYR1/SCN7A/SCO2/SLC4A2/SLC4A7/SLC8A2/SLC8A3/SNCA/SOD1/SRI/TBXAS1/TFRC/TMBIM6/TMCO1/TPT1/TRIM24/XIAP/XPR1	51	0.126238	Up-regulated
CC	GO:0031252	cell leading edge	45/983	355/12806	0.000575142	0.0121355	0.00928299	ACTR2/ACTR3/ALS2/ARF4/ARHGAP31/ARHGEF6/ARPC2/ARPC3/ARPC5/ATP2B1/ATP6AP2/ATP7A/CD44/CDH2/CDKL5/CIB1/CLIP1/DDX3X/DLC1/EPB41L5/FERMT2/GSN/HAX1/IQGAP1/ITGB1BP1/JCAD/LIMA1/MTMR6/MTMR9/MYO1D/PACSIN2/PDLIM7/PTK6/PTPRO/RAB5A/RUFY3/SHISA7/SRCIN1/SSX2IP/STMN2/TIAM2/TUBG1/UNC5A/VASP/VEZT	45	0.126761	Up-regulated
MF	GO:0050839	cell adhesion molecule binding	58/965	454/12485	9.43797e-05	0.0158747	0.0145841	ADD1/ANXA7/ASAP1/BZW1/CADM1/CALR/CAST/CD226/CDH2/CHMP4B/CHMP5/CLIC1/CNN3/DDX3X/EIF4G2/EPS15/FERMT2/FLNB/H1-10/H3C6/HNRNPK/HSPA5/ICAM2/IDH1/IQGAP1/ITGA1/ITGA7/ITGAE/ITGB1BP1/KIF5B/KTN1/LDHA/LIMA1/MAPRE1/MYO1B/NRXN1/NUMB/PACSIN2/PKM/PLCB3/PPIA/PPME1/PRDX1/PSMB6/PTK2/PTN/PTPRO/RPL24/RTN4/SLC3A2/SYK/TES/TSPAN8/TXNDC9/VAPA/VASP/YWHAB/YWHAZ	58	0.127753	Up-regulated
CC	GO:0098797	plasma membrane protein complex	45/983	351/12806	0.0004498	0.0109999	0.00841431	ABHD12/ACVRL1/AP2B1/ATP1A1/ATP1B1/ATP1B2/C7/CACNA2D2/CALM1/CALM2/CALM3/CD8A/CDH2/CHRNB1/CLTA/CLTC/CNTFR/CRB1/EPS15/GJC2/GNB4/GNG11/GNG8/GRIK2/GRIK4/HLA-E/IL6ST/ITGA1/ITGA7/ITGAE/KCNMB4/KCNN1/LIN7B/LRP6/RET/RYR1/SCN7A/SGCB/SHC1/SHISA7/SLC3A2/SLC7A5/SYK/TFRC/TMED10	45	0.128205	Up-regulated
CC	GO:0031300	intrinsic component of organelle membrane	46/983	357/12806	0.000348848	0.00960091	0.00734417	AGK/AMFR/ARMCX3/ATP2B1/BNIP1/CALR/CHCHD10/CHST12/CNR1/COX11/CSGALNACT2/DERL2/DOLK/ELOVL4/EMC3/ENTPD4/FUNDC1/FUNDC2/GHITM/HLA-E/HSPA5/INSIG1/KTN1/MTX2/PDIA3/PIGS/RAB35/RAB5A/RAB7A/RHBDD1/RTN2/RTN4/RYR1/SARAF/SCO2/SLC25A3/SLC35A5/SLC6A17/SLC6A9/SPCS1/SREBF2/SYP/TM7SF2/TMCO1/TRAM1/UNC50	46	0.128852	Up-regulated
CC	GO:0150034	distal axon	30/983	232/12806	0.00332902	0.0357164	0.0273211	ACTG1/ALS2/AMFR/ARPC5/CALCA/CALM3/CDKL5/CIB1/CNR1/FEZ1/HSP90AA1/IQGAP1/MAP1B/NTRK2/PTCH1/PTPRO/RAB5A/RUFY3/SEPTIN6/SHANK2/SLC18A1/SLC8A2/SLC8A3/SNCA/STMN2/SYP/TIAM2/UNC13B/UNC13C/USP9X	30	0.12931	Up-regulated
CC	GO:0015629	actin cytoskeleton	52/983	396/12806	9.04707e-05	0.0033687	0.00257688	ACTG1/ACTR1A/ACTR2/ACTR3/ADD1/AFAP1L1/ARPC2/ARPC3/ARPC5/ASAP1/CAP1/CAPZA2/CDH2/CLIC4/CNN3/CNR1/CORIN/DCTN3/DCTN4/DLC1/EHBP1L1/FBLIM1/FERMT2/FLNB/FYN/GSN/HAX1/HNRNPC/HNRNPK/IQGAP1/KALRN/KIF9/LIMA1/LSP1/MYL12A/MYL12B/MYL6/MYL6B/MYO1B/MYO1D/NEBL/PDLIM7/PPP1R12A/PTK2/RAB5A/RHOQ/RHOU/SNCA/SRCIN1/SYNPO2/TPM4/VASP	52	0.131313	Up-regulated
BP	GO:0003013	circulatory system process	49/950	370/12313	0.000130244	0.0220578	0.0203445	ABCB1/ACSM3/ACVRL1/AGTRAP/AKAP12/ATP1A1/ATP1B1/ATP1B2/ATP2B1/ATP6AP2/CALCA/CALM1/CALM2/CALM3/CNR1/CORIN/FERMT2/FYN/GLRX3/GSN/GSTO1/GUCY1B1/HSP90AA1/HTR2B/ITGA1/ITGB1BP1/KCNMB4/MMP2/NAV2/NPPA/NPPB/PDE2A/PLCB3/PTPRO/RGS2/RPS6KA2/SLC44A1/SLC6A17/SLC6A9/SLC7A5/SLC8A2/SLC8A3/SMAD3/SOD1/SRI/TAC3/TBXAS1/TFRC/TRPM4	49	0.132432	Up-regulated
CC	GO:0045177	apical part of cell	35/983	263/12806	0.000963988	0.0155473	0.0118928	ABCB1/ACTG1/ATP1A1/ATP1B1/ATP1B2/ATP2B1/ATP6AP2/ATP7A/CD44/CDH2/CIB1/CLDND1/CLIC4/CNTFR/CRB1/CTSB/HAX1/HSP90AA1/LDLR/LGMN/MYL12B/MYO1B/NUMB/PARD6G/PLAT/PTCH1/PTPRO/RAB18/SHANK2/SLC3A2/SLC4A2/SLC4A7/SLC6A9/SLC7A5/TUBG1	35	0.13308	Up-regulated
MF	GO:0005509	calcium ion binding	60/965	450/12485	2.03106e-05	0.00854062	0.00784631	ANXA5/ANXA6/ANXA7/CALM1/CALM2/CALM3/CALR/CCBE1/CD248/CDH2/CETN3/CIB1/COLEC11/CRB1/EPS15/EYS/FBLN2/GLCE/GNPTAB/GSN/HMCN2/HSP90B1/HSPA5/IDS/IQGAP1/LDLR/MAN1A1/MATN3/MYL12A/MYL12B/MYL6/MYL6B/NDUFAB1/NOTCH4/NRXN1/PCDH18/PCDHAC1/PCDHAC2/PCDHB10/PLCB3/PPEF1/PPP3R1/PROS1/RAB11FIP4/RCN2/RET/RYR1/SDF4/SLC25A24/SNCA/SRI/SUSD1/SYT7/TPM4/TPT1/TRPM4/UNC13B/UNC13C/USP32/VCAN	60	0.133333	Up-regulated
CC	GO:0044297	cell body	57/983	426/12806	2.44443e-05	0.00128944	0.000986349	ACVRL1/AKAP12/ALCAM/ALS2/AMFR/ASS1/ATP1B2/ATP2B1/ATP6AP2/ATP7A/BRINP2/CALCA/CIB1/ENC1/FEZ1/FYN/GAL/GJC2/GNB4/GRIK2/HSP90AA1/IL6ST/INPP5F/ITGA1/KCNN1/KIF5A/LRP6/MAP1B/MYO1D/NPPA/NQO1/NRXN1/PPT1/PRKAR2B/RAB5A/RET/RUFY3/SERPINF1/SEZ6/SHANK2/SLC3A2/SLC8A2/SLC8A3/SNCA/SNCAIP/SOD1/SRCIN1/STMN2/STRN3/TCP1/TIAM2/TMEM50A/TRPM4/TUBB/UNC5A/VGF/VPS35	57	0.133803	Up-regulated
CC	GO:0062023	collagen-containing extracellular matrix	33/983	246/12806	0.00115938	0.0170672	0.0130555	ACHE/ADAMTS2/ADAMTS4/ANXA5/ANXA6/ANXA7/CALR/CDH2/COCH/COL17A1/COL23A1/CTSB/EYS/FBLN2/HMCN2/HSP90AA1/HSP90B1/LAMA4/LGALS1/MATN3/MFAP2/MMP2/MMP28/NAV2/NPPA/PKM/RTBDN/SERPINB1/SERPINE1/SERPINF1/TIMP1/TNR/VCAN	33	0.134146	Up-regulated
CC	GO:0031253	cell projection membrane	34/983	252/12806	0.00088857	0.0148017	0.0113225	ARF4/ARPC2/ASAP1/ATP1B2/ATP2B1/ATP6AP2/ATP7A/B4GALT1/CD44/CDKL5/CIB1/DHRS3/DLC1/EPB41L5/FERMT2/HSP90AA1/JCAD/LIMA1/MAPRE1/MTMR6/MTMR9/MXRA8/MYO1D/PACSIN2/PTCH1/RAB35/SHANK2/SHISA7/SLC7A5/TTC8/TXNDC15/UNC5A/VASP/VEZT	34	0.134921	Up-regulated
CC	GO:1902495	transmembrane transporter complex	32/983	237/12806	0.00122624	0.0172492	0.0131947	ABHD12/ATP1A1/ATP1B1/ATP1B2/CACNA2D2/CALM1/CALM2/CALM3/CHRNB1/CLIC1/CLIC4/GRIK2/GRIK4/KCNMB4/KCNN1/LRRC8C/NDUFA1/NDUFA12/NDUFA4/NDUFA5/NDUFAB1/NDUFB1/NDUFB2/NDUFB4/NDUFS3/NDUFS5/PACC1/RYR1/SCN7A/SHISA7/TRPM4/UQCRC2	32	0.135021	Up-regulated
CC	GO:0043292	contractile fiber	23/983	170/12806	0.00547416	0.0474677	0.0363102	ACTG1/CALM1/CALM2/CALM3/DCTN4/DNAJB6/FERMT2/FLNB/GLRX3/HSPB1/MMP2/MYL12A/MYL12B/MYL6B/NEBL/PDLIM7/PPP1R12A/RTN2/RYR1/SCO2/SRI/SYNPO2/TPM4	23	0.135294	Up-regulated
CC	GO:0043025	neuronal cell body	51/983	376/12806	4.53627e-05	0.00191431	0.00146434	ACVRL1/AKAP12/ALCAM/ALS2/AMFR/ASS1/ATP2B1/ATP7A/BRINP2/CALCA/CIB1/ENC1/FEZ1/GAL/GJC2/GRIK2/HSP90AA1/IL6ST/INPP5F/ITGA1/KCNN1/KIF5A/LRP6/MAP1B/MYO1D/NPPA/NQO1/NRXN1/PPT1/PRKAR2B/RAB5A/RET/RUFY3/SERPINF1/SEZ6/SHANK2/SLC3A2/SLC8A2/SLC8A3/SNCA/SNCAIP/SOD1/SRCIN1/STMN2/STRN3/TIAM2/TMEM50A/TRPM4/UNC5A/VGF/VPS35	51	0.135638	Up-regulated
CC	GO:0005741	mitochondrial outer membrane	25/983	184/12806	0.00367424	0.0375128	0.0286952	ACSL3/AGK/AIFM2/ARMCX3/ASS1/BAX/BNIP3L/CISD2/CNR1/FUNDC1/FUNDC2/GPAM/HADHB/HAX1/MARCHF5/MTCH2/MTX2/NIPSNAP2/PDE2A/PPP1CC/PPP2R2B/RPS27A/SLC44A1/SLC8A3/SPART	25	0.13587	Up-regulated
BP	GO:0019693	ribose phosphate metabolic process	52/950	382/12313	3.93121e-05	0.0116511	0.0107462	ACAT1/ACOT7/ACSL3/ACSM3/ADSS1/ALDOC/ATP1B1/ATP5F1C/ATP5F1E/ATP5ME/ATP5MG/ATP5PD/ATP5PF/BPGM/ELOVL4/ENO3/ENTPD4/ENTPD7/G6PD/GAPDH/GPAM/GUCY1B1/HINT1/HMGCR/HMGCS1/HPRT1/HSD17B4/LDHA/NDUFA1/NDUFA12/NDUFA5/NDUFAB1/NDUFB1/NDUFB2/NDUFB4/NDUFS3/NDUFS5/NPPA/NPPB/NUDT19/NUDT2/PDE2A/PGK1/PGM1/PKM/PPT1/PYGL/RAB23/RHOQ/SDHC/SNCA/VCP	52	0.136126	Up-regulated
MF	GO:0004386	helicase activity	20/681	146/12485	0.000127584	0.0318109	0.0299486	CHD6/DDX11/DDX21/DDX27/DDX31/DDX51/DHX33/DHX37/EIF4A1/EP400/ERCC3/HELQ/HELZ2/MCM5/MCM7/RUVBL2/SKIC2/SMARCA2/TTF2/TWNK	20	0.136986	Down-regulated
BP	GO:0006605	protein targeting	40/950	290/12313	0.000226577	0.0282744	0.0260783	AGK/AIFM1/ATG13/BNIP3L/CHMP4B/CIB1/FYN/GNPTAB/GOLGA7B/HAX1/HSP90AA1/HSPA4/HSPA5/ITGB1BP1/LEPROT/M6PR/MAN1A1/MTX2/NEDD4/PARL/RAB7A/RHOU/RN7SL1/RPL11/SCARB2/SEC61A2/SEC61B/SPCS1/SREBF2/STOM/TCAF1/TRAK2/TRAM1/UBE2L3/UBL5/VPS13D/YWHAB/YWHAQ/YWHAZ/ZDHHC4	40	0.137931	Up-regulated
BP	GO:0009150	purine ribonucleotide metabolic process	50/950	358/12313	2.79887e-05	0.0110602	0.0102011	ACAT1/ACOT7/ACSL3/ACSM3/ADSS1/ALDOC/ATP1B1/ATP5F1C/ATP5F1E/ATP5ME/ATP5MG/ATP5PD/ATP5PF/BPGM/ELOVL4/ENO3/ENTPD4/ENTPD7/GAPDH/GPAM/GUCY1B1/HINT1/HMGCR/HMGCS1/HPRT1/HSD17B4/LDHA/NDUFA1/NDUFA12/NDUFA5/NDUFAB1/NDUFB1/NDUFB2/NDUFB4/NDUFS3/NDUFS5/NPPA/NPPB/NUDT19/NUDT2/PDE2A/PGK1/PGM1/PKM/PPT1/RAB23/RHOQ/SDHC/SNCA/VCP	50	0.139665	Up-regulated
CC	GO:0016323	basolateral plasma membrane	21/983	148/12806	0.00446461	0.0421806	0.0322658	ATP1A1/ATP1B1/ATP2B1/ATP7A/B4GALT1/CADM1/CD44/CDH2/HSP90AA1/IDE/LDLR/LIN7B/MYO1D/NUMB/SLC3A2/SLC4A2/SLC4A7/SLC6A9/SLC7A5/SLC8A2/TFRC	21	0.141892	Up-regulated
MF	GO:0045296	cadherin binding	42/965	296/12485	8.77364e-05	0.0158747	0.0145841	ADD1/ASAP1/BZW1/CAST/CDH2/CHMP4B/CHMP5/CLIC1/CNN3/DDX3X/EIF4G2/EPS15/FLNB/H1-10/H3C6/HNRNPK/HSPA5/IDH1/IQGAP1/KIF5B/KTN1/LDHA/LIMA1/MAPRE1/MYO1B/NUMB/PACSIN2/PKM/PLCB3/PPME1/PRDX1/PSMB6/PTPRO/RPL24/RTN4/SLC3A2/TES/TXNDC9/VAPA/VASP/YWHAB/YWHAZ	42	0.141892	Up-regulated
MF	GO:0003924	GTPase activity	39/965	274/12485	0.000144982	0.0174185	0.0160025	ARF4/ARF5/ATL1/DDX3X/EEF1A2/ENTPD4/ENTPD7/GFM2/GNG11/GNG8/GPN1/NRAS/NTPCR/RAB11A/RAB18/RAB23/RAB2A/RAB35/RAB5A/RAB6A/RAB7A/RALB/RAP1A/RGS13/RGS2/RGS5/RHEB/RHOBTB3/RHOC/RHOQ/RHOU/RIT1/RND3/SEPTIN6/TUBA1B/TUBB/TUBB2A/TUBB4B/TUBB6	39	0.142336	Up-regulated
CC	GO:0005938	cell cortex	37/983	255/12806	0.00012513	0.00440039	0.00336606	ACTR1A/ACTR2/AGTRAP/AKAP12/CAP1/CAPZA2/CDH2/CLTA/CTBP2/DCTN4/DLC1/EXOC2/EXOC5/FERMT2/FLNB/FRY/GLRX3/GSN/GUCY1B1/HAX1/IQGAP1/MAPRE1/MYL12B/MYO1D/NDFIP1/NEDD4/PARD6G/PTK2/RHOBTB3/RHOC/RND3/RYR1/SEPTIN6/SNCA/TPM4/UNC13B/UNC13C	37	0.145098	Up-regulated
CC	GO:0009897	external side of plasma membrane	23/983	155/12806	0.00167061	0.021189	0.0162084	ABCB1/ALCAM/ANXA5/ATP1B2/ATP6AP2/B4GALT1/CALR/CD226/CD248/CD8A/CNTFR/COLEC11/CTSB/HLA-E/IDE/IL6ST/ITGA1/ITGA7/ITGAE/LDLR/RTBDN/SLC7A5/TFRC	23	0.148387	Up-regulated
CC	GO:0005775	vacuolar lumen	20/983	130/12806	0.00210903	0.0256734	0.0196387	ACTR2/AGA/ARSB/CAP1/CTSB/FUCA2/GDI2/GLB1/GNS/HSP90AA1/IDS/LGMN/NSG2/PPT1/PSMD1/SCARB2/TUBB/TUBB4B/VCAN/VCP	20	0.153846	Up-regulated
CC	GO:0005766	primary lysosome	17/983	110/12806	0.00419087	0.0403121	0.0308365	ACTR2/AGA/ARSB/B4GALT1/CAP1/CD63/FUCA2/GDI2/GLB1/GNS/PSMD1/STOM/SURF4/TUBB/TUBB4B/VAPA/VCP	17	0.154545	Up-regulated
BP	GO:0046034	ATP metabolic process	27/950	172/12313	0.000301889	0.0318124	0.0293415	ALDOC/ATP1B1/ATP5F1C/ATP5F1E/ATP5ME/ATP5MG/ATP5PD/ATP5PF/BPGM/ENO3/GAPDH/LDHA/NDUFA1/NDUFA12/NDUFA5/NDUFAB1/NDUFB1/NDUFB2/NDUFB4/NDUFS3/NDUFS5/NUDT2/PGK1/PGM1/PKM/SDHC/VCP	27	0.156977	Up-regulated
BP	GO:0051348	negative regulation of transferase activity	35/950	222/12313	3.76363e-05	0.0116511	0.0107462	ADAR/AIDA/CAMK2N1/CDKN1B/COX11/DNAJA1/DUSP7/HMGCR/HSPB1/IBTK/ITGB1BP1/LRP6/MAD2L2/MVP/NPPA/PHPT1/PPIA/PPM1E/PRKAR1A/PRKAR2B/PTK6/PTPRO/RGS2/RPL11/RPS20/RTRAF/SLC8A3/SNCA/SNX6/SPRY1/SRCIN1/TRIB2/TRIM27/VPS25/WARS1	35	0.157658	Up-regulated
CC	GO:0030176	integral component of endoplasmic reticulum membrane	22/983	139/12806	0.000884852	0.0148017	0.0113225	AMFR/BNIP1/CALR/DERL2/DOLK/ELOVL4/EMC3/HLA-E/HSPA5/INSIG1/KTN1/PDIA3/PIGS/RHBDD1/RTN2/RTN4/SARAF/SPCS1/SREBF2/TM7SF2/TMCO1/TRAM1	22	0.158273	Up-regulated
BP	GO:0006898	receptor-mediated endocytosis	30/950	189/12313	0.00011659	0.0204766	0.0188862	ACHE/AP1S1/AP2B1/CALY/CAP1/CD63/CLTA/CLTC/EPS15/GRK3/HNRNPK/HTR2B/INPP5F/LDLR/LMBRD1/LRP6/M6PR/NEDD4/NUMB/PDLIM7/PPP3R1/PPT1/RAB5A/RALB/SCARB2/SERPINE1/SNCA/SNX17/SYK/TFRC	30	0.15873	Up-regulated
MF	GO:0004857	enzyme inhibitor activity	38/965	235/12485	1.02357e-05	0.00854062	0.00784631	ANXA5/CAMK2N1/CAST/CDKN1B/CIB1/ELFN1/FRY/GAPDH/GMFB/HSPB1/IBTK/IQGAP1/LRP6/OAZ1/OAZ2/PDE6D/PI15/PPME1/PPP1R12A/PPP1R2/PRKAR1A/PRKAR2B/PROS1/PTN/RGS2/RPL11/RPS20/SERPINB1/SERPINE1/SERPINF1/SNCA/TIMP1/TMBIM6/TRIB2/UCHL5/WARS1/XIAP/YWHAB	38	0.161702	Up-regulated
CC	GO:0030055	cell-substrate junction	62/983	380/12806	9.44056e-09	3.25128e-06	2.48705e-06	ACTG1/ACTR2/ACTR3/ADD1/AKAP12/ALCAM/ANXA5/ANXA6/ARHGAP24/ARHGAP31/ARPC2/ARPC3/ARPC5/CALR/CAP1/CD44/CDH2/CLTC/CNN3/COL17A1/DCTN4/DLC1/EPB41L5/FBLIM1/FERMT2/FLNB/GDI2/GSN/HNRNPK/HSP90B1/HSPA5/HSPB1/HYOU1/IQGAP1/ITGA1/JAK1/LIMA1/MAPRE1/MRC2/NUMB/PACSIN2/PDIA3/PDLIM7/PPIA/PPP1CC/PPP1R12A/PRAG1/PTK2/RHOU/RND3/RPL31/RPS3A/RSU1/SCARB2/SLC4A2/SYNPO2/TES/TPM4/VASP/YWHAB/YWHAQ/YWHAZ	62	0.163158	Up-regulated
CC	GO:0005925	focal adhesion	61/983	372/12806	1.02726e-08	3.25128e-06	2.48705e-06	ACTG1/ACTR2/ACTR3/ADD1/AKAP12/ALCAM/ANXA5/ANXA6/ARHGAP24/ARHGAP31/ARPC2/ARPC3/ARPC5/CALR/CAP1/CD44/CDH2/CLTC/CNN3/DCTN4/DLC1/EPB41L5/FBLIM1/FERMT2/FLNB/GDI2/GSN/HNRNPK/HSP90B1/HSPA5/HSPB1/HYOU1/IQGAP1/ITGA1/JAK1/LIMA1/MAPRE1/MRC2/NUMB/PACSIN2/PDIA3/PDLIM7/PPIA/PPP1CC/PPP1R12A/PRAG1/PTK2/RHOU/RND3/RPL31/RPS3A/RSU1/SCARB2/SLC4A2/SYNPO2/TES/TPM4/VASP/YWHAB/YWHAQ/YWHAZ	61	0.163978	Up-regulated
BP	GO:0033673	negative regulation of kinase activity	31/950	189/12313	4.7878e-05	0.0133552	0.0123178	ADAR/AIDA/CAMK2N1/CDKN1B/COX11/DNAJA1/DUSP7/HMGCR/HSPB1/IBTK/ITGB1BP1/LRP6/MVP/NPPA/PPIA/PPM1E/PRKAR1A/PRKAR2B/PTK6/PTPRO/RGS2/RTRAF/SLC8A3/SNCA/SNX6/SPRY1/SRCIN1/TRIB2/TRIM27/VPS25/WARS1	31	0.164021	Up-regulated
CC	GO:0140534	endoplasmic reticulum protein-containing complex	20/983	116/12806	0.00049224	0.0115403	0.00882769	AMFR/CALR/DERL2/EMC3/HSP90B1/HSPA5/HYOU1/INSIG1/PDIA3/PDIA6/PIGS/RYR1/SEC61A2/SEC61B/SPCS1/SREBF2/STT3A/TUSC3/UFD1/VCP	20	0.172414	Up-regulated
BP	GO:0006469	negative regulation of protein kinase activity	30/950	168/12313	1.18236e-05	0.00560675	0.00517126	ADAR/AIDA/CAMK2N1/CDKN1B/DNAJA1/DUSP7/HMGCR/HSPB1/IBTK/ITGB1BP1/LRP6/MVP/NPPA/PPIA/PPM1E/PRKAR1A/PRKAR2B/PTK6/PTPRO/RGS2/RTRAF/SLC8A3/SNCA/SNX6/SPRY1/SRCIN1/TRIB2/TRIM27/VPS25/WARS1	30	0.178571	Up-regulated
CC	GO:0030672	synaptic vesicle membrane	17/983	94/12806	0.000726753	0.0131438	0.0100543	ATP2B1/ATP6AP2/CALM3/CLTA/RAB35/RAB5A/RAB7A/SEMA4C/SLC17A5/SLC18A1/SLC6A17/SLC6A9/SNCA/SYP/SYT7/UNC13B/UNC13C	17	0.180851	Up-regulated
CC	GO:0099501	exocytic vesicle membrane	17/983	94/12806	0.000726753	0.0131438	0.0100543	ATP2B1/ATP6AP2/CALM3/CLTA/RAB35/RAB5A/RAB7A/SEMA4C/SLC17A5/SLC18A1/SLC6A17/SLC6A9/SNCA/SYP/SYT7/UNC13B/UNC13C	17	0.180851	Up-regulated
BP	GO:0030595	leukocyte chemotaxis	19/950	105/12313	0.000383235	0.036313	0.0334926	C1QBP/CALCA/CALR/CMKLR1/DDT/ITGA1/LGMN/MMP2/MMP28/PGF/PPIA/PTK2/PTN/PTPRO/SCG2/SERPINE1/SYK/TRPM4/VAV3	19	0.180952	Up-regulated
BP	GO:0008217	regulation of blood pressure	18/950	99/12313	0.000509258	0.0423667	0.039076	ACSM3/ACVRL1/AGTRAP/ATP1A1/ATP2B1/ATP6AP2/CALCA/CNR1/CORIN/NAV2/NPPA/NPPB/PLCB3/PTPRO/RPS6KA2/SMAD3/SOD1/TAC3	18	0.181818	Up-regulated
CC	GO:0098800	inner mitochondrial membrane protein complex	25/983	131/12806	1.78786e-05	0.00102883	0.000787	AGK/ATP5F1C/ATP5F1E/ATP5ME/ATP5MG/ATP5PD/ATP5PF/CHCHD10/COX6C/COX7A2/COX7B/COX7C/MTX2/NDUFA1/NDUFA12/NDUFA4/NDUFA5/NDUFAB1/NDUFB1/NDUFB2/NDUFB4/NDUFS3/NDUFS5/SDHC/UQCRC2	25	0.19084	Up-regulated
MF	GO:0047485	protein N-terminus binding	19/965	97/12485	0.00013453	0.0174185	0.0160025	CALM1/CALM2/CALM3/CSNK2A1/DCTN4/EIF5A/EXOC2/EXOC5/FEZ1/HAX1/MORF4L1/NCOR2/PDCD10/PPP1CC/SCFD1/TAF11/TDRD7/VPS25/YWHAQ	19	0.195876	Up-regulated
BP	GO:0009060	aerobic respiration	33/950	164/12313	2.68213e-07	0.000635933	0.00058654	ATP5F1C/ATP5F1E/ATP5ME/ATP5MG/ATP5PD/ATP5PF/ATP7A/CHCHD10/COX6C/COX7A2/COX7B/COX7C/GHITM/IDE/IDH1/MDH1/MRPS36/NDUFA1/NDUFA12/NDUFA4/NDUFA5/NDUFAB1/NDUFB1/NDUFB2/NDUFB4/NDUFS3/NDUFS5/NIPSNAP2/SDHC/SNCA/UQCC2/UQCRC2/VCP	33	0.20122	Up-regulated
CC	GO:0005903	brush border	13/983	64/12806	0.000982452	0.0155473	0.0118928	ACTR3/ATP7A/B4GALT1/CAPZA2/CLIC1/FLNB/HSP90AA1/LIMA1/MYL12B/MYL6/MYO1B/MYO1D/SHANK2	13	0.203125	Up-regulated
CC	GO:0070469	respirasome	16/983	78/12806	0.000237739	0.00687601	0.00525977	COX6C/COX7A2/COX7B/COX7C/NDUFA1/NDUFA12/NDUFA4/NDUFA5/NDUFAB1/NDUFB1/NDUFB2/NDUFB4/NDUFS3/NDUFS5/SDHC/UQCRC2	16	0.205128	Up-regulated
CC	GO:0101002	ficolin-1-rich granule	28/983	134/12806	8.77753e-07	6.94522e-05	5.31272e-05	ACTR2/ALDOC/ARPC5/ARSB/ATP6AP2/CD58/COPB1/CTSB/DDX3X/DYNLL1/FTH1/GLB1/GNS/GSN/HSP90AA1/IDH1/KCMF1/MVP/PGM1/PKM/PPIA/PSMC2/PSMC3/PSMD14/PSMD2/PSMD6/PYGL/VCP	28	0.208955	Up-regulated
BP	GO:1902652	secondary alcohol metabolic process	23/950	105/12313	3.83289e-06	0.00242799	0.0022394	ACAA2/ACADVL/CLN8/DHCR24/FDX1/G6PD/HMGCR/HMGCS1/HSD17B7/IDH1/INSIG1/LDLR/LIMA1/MSMO1/NFE2L1/POR/SC5D/SNX17/SOD1/SQLE/SREBF2/STARD4/TM7SF2	23	0.219048	Up-regulated
BP	GO:0016125	sterol metabolic process	24/950	108/12313	1.80831e-06	0.00214375	0.00197725	ACAA2/ACADVL/CLN8/CYP26A1/CYP26B1/DHCR24/FDX1/G6PD/HMGCR/HMGCS1/HSD17B7/INSIG1/LDLR/LIMA1/MSMO1/NFE2L1/POR/SC5D/SNX17/SOD1/SQLE/SREBF2/STARD4/TM7SF2	24	0.222222	Up-regulated
CC	GO:1904813	ficolin-1-rich granule lumen	24/983	104/12806	8.04743e-07	6.94522e-05	5.31272e-05	ACTR2/ALDOC/ARPC5/ARSB/CTSB/DDX3X/FTH1/GLB1/GNS/GSN/HSP90AA1/IDH1/KCMF1/MVP/PGM1/PKM/PPIA/PSMC2/PSMC3/PSMD14/PSMD2/PSMD6/PYGL/VCP	24	0.230769	Up-regulated
CC	GO:0098803	respiratory chain complex	16/983	68/12806	4.20167e-05	0.00189975	0.00145321	COX6C/COX7A2/COX7B/COX7C/NDUFA1/NDUFA12/NDUFA4/NDUFA5/NDUFAB1/NDUFB1/NDUFB2/NDUFB4/NDUFS3/NDUFS5/SDHC/UQCRC2	16	0.235294	Up-regulated
CC	GO:0042470	melanosome	24/983	99/12806	3.04942e-07	3.21713e-05	2.46093e-05	ANXA6/ATP1A1/ATP7A/CD63/CLTC/CTSB/HSP90AA1/HSP90B1/HSPA5/PDIA3/PDIA4/PDIA6/PRDX1/RAB2A/RAB35/RAB5A/RAB7A/SERPINF1/SLC3A2/STOM/TFRC/TMED10/YWHAB/YWHAZ	24	0.242424	Up-regulated
CC	GO:0048770	pigment granule	24/983	99/12806	3.04942e-07	3.21713e-05	2.46093e-05	ANXA6/ATP1A1/ATP7A/CD63/CLTC/CTSB/HSP90AA1/HSP90B1/HSPA5/PDIA3/PDIA4/PDIA6/PRDX1/RAB2A/RAB35/RAB5A/RAB7A/SERPINF1/SLC3A2/STOM/TFRC/TMED10/YWHAB/YWHAZ	24	0.242424	Up-regulated
BP	GO:0006119	oxidative phosphorylation	29/950	119/12313	1.78013e-08	8.4414e-05	7.78575e-05	ATP5F1C/ATP5F1E/ATP5ME/ATP5MG/ATP5PD/ATP5PF/ATP7A/CHCHD10/COX6C/COX7A2/COX7B/COX7C/GHITM/NDUFA1/NDUFA12/NDUFA4/NDUFA5/NDUFAB1/NDUFB1/NDUFB2/NDUFB4/NDUFS3/NDUFS5/NIPSNAP2/SDHC/SNCA/UQCC2/UQCRC2/VCP	29	0.243697	Up-regulated
BP	GO:0070613	regulation of protein processing	11/950	44/12313	0.000390545	0.036313	0.0334926	CAST/CCBE1/GSN/IFT52/MAGEA3/PLAT/PLGRKT/RHBDD1/RPS6KA2/SERPINE1/XIAP	11	0.25	Up-regulated
BP	GO:0016126	sterol biosynthetic process	13/950	49/12313	6.05856e-05	0.0143648	0.0132491	ACAA2/DHCR24/G6PD/HMGCR/HMGCS1/HSD17B7/INSIG1/MSMO1/POR/SC5D/SOD1/SQLE/TM7SF2	13	0.265306	Up-regulated
BP	GO:1902653	secondary alcohol biosynthetic process	12/950	44/12313	8.64944e-05	0.0174835	0.0161256	ACAA2/DHCR24/G6PD/HMGCR/HMGCS1/HSD17B7/INSIG1/MSMO1/POR/SC5D/SOD1/TM7SF2	12	0.272727	Up-regulated
BP	GO:0042776	proton motive force-driven mitochondrial ATP synthesis	16/950	56/12313	3.04602e-06	0.00242799	0.0022394	ATP5F1C/ATP5F1E/ATP5ME/ATP5MG/ATP5PD/ATP5PF/NDUFA1/NDUFA12/NDUFA5/NDUFAB1/NDUFB1/NDUFB2/NDUFB4/NDUFS3/NDUFS5/SDHC	16	0.285714	Up-regulated
MF	GO:0003954	NADH dehydrogenase activity	11/965	36/12485	5.50877e-05	0.0154429	0.0141875	AIFM1/NDUFA1/NDUFA12/NDUFA4/NDUFA5/NDUFB1/NDUFB2/NDUFB4/NDUFS3/NDUFS5/NQO1	11	0.305556	Up-regulated
CC	GO:0000502	proteasome complex	18/983	56/12806	9.47065e-08	1.99831e-05	1.5286e-05	HSPB1/PSMA4/PSMA7/PSMB2/PSMB6/PSMC1/PSMC2/PSMC3/PSMC5/PSMD1/PSMD14/PSMD2/PSMD4/PSMD6/RAD23B/TXNL1/UCHL5/VCP	18	0.321429	Up-regulated
